# Supplementary material for: Ageing-associated long non-coding RNA extends lifespan and reduces translation in non-dividing cells
Source: EMBO Rep. 2024 Oct 2;25(11):4921–49. doi: 10.1038/s44319-024-00265-9 (PMC11549352; doi:10.1038/s44319-024-00265-9)
Supplement: Supplementary file 5 — Dataset EV3 [file 44319_2024_265_MOESM5_ESM.xlsx]

## Sheet: Legend
Dataset EV3: Data related to RNA-seq of aal1-pOE cells

## Sheet: RNAseq_aal1OE_vs_evc_day6
## RNA-seq data: aal1OE relative to empty vector control (evc) at Day 6 in chronologically ageing cells. A FDR ≤0.05 cutoff was used for differentially expressed genes
## All genes identified by RNA-seq listed here were used as background for GO-term enrichment analysis
Gene_ID	Gene.Name	log2FC	FDR	Description
SPBC1271.08c	NA	-2.63455	0.005564	NA
SPNCRNA.1234	NA	-1.61441	0.005564	NA
SPNCRNA.855	NA	-3.58163	0.005564	NA
SPAP7G5.05	rpl1002	-3.63508	0.005564	60S ribosomal protein L10
SPCC31H12.04c	rpl1202	-1.95006	0.005564	60S ribosomal protein L12.1/L12A
SPCC74.05	rpl2702	-2.20253	0.005564	60S ribosomal protein L27
SPBC776.11	rpl2801	-3.00756	0.005564	60S ribosomal protein L27/L28
SPBC776.01	rpl29	-2.4636	0.005564	60S ribosomal protein L29
SPAC1250.05	rpl3002	-3.19752	0.005564	60S ribosomal protein L30
SPBC16C6.11	rpl3201	-2.35667	0.005564	60S ribosomal protein L32
SPCP31B10.08c	rpl35A01	-2.61768	0.005564	60S ribosomal protein L35A
SPCC1223.05c	rpl3702	-2.4282	0.005564	60S ribosomal protein L37
SPAPB17E12.05	rpl3703	-2.71002	0.005564	60S ribosomal protein L37
SPAC30D11.12	rpl3802	-2.45861	0.005564	60S ribosomal protein L38
SPAC3G6.13c	rpl4101	-2.31605	0.005564	60S ribosomal protein L41
SPAC3F10.18c	rpl4102	-2.83032	0.005564	60S ribosomal protein L41
SPBC83.02c	rpl4302	-2.30129	0.005564	60S ribosomal protein L37a
SPBC3B9.13c	rpp102	-2.27199	0.005564	ribosomal protein P1 Rpp102
SPBC839.05c	rps1701	-2.76419	0.005564	40S ribosomal protein S17
SPBC18E5.06	rps21	-2.83128	0.005564	40S ribosomal protein S21
SPBC3D6.15	rps2501	-2.7916	0.005564	40S ribosomal protein S25
SPCC285.15c	rps2802	-2.5242	0.005564	40S ribosomal protein S28, Rps2802
SPBC1685.09	rps29	-2.57787	0.005564	40S ribosomal protein S29
SPBC4F6.09	str1	-4.97062	0.005564	plasma membrane siderophore-iron transmembrane transporter Str1
SPNCRNA.1315	NA	-2.72739	0.005689	NA
SPNCRNA.540	NA	-2.4329	0.005689	NA
SPCC364.03	rpl1702	-1.74598	0.005689	60S ribosomal protein L17
SPBC365.03c	rpl2101	-2.43789	0.005689	60S ribosomal protein L21
SPCC1322.11	rpl2302	-2.68591	0.005689	60S ribosomal protein L23
SPBC577.02	rpl3801	-3.14463	0.005689	60S ribosomal protein L38
SPAC3H5.07	rpl702	-2.94539	0.005689	60S ribosomal protein L7b
SPAC644.15	rpp101	-2.16393	0.005689	ribosomal protein P1 Rpp101
SPCC962.04	rps1201	-2.31929	0.005689	40S ribosomal protein S12
SPAC1071.07c	rps1502	-2.7373	0.005689	40S ribosomal protein S15
SPAC22A12.04c	rps2201	-2.6535	0.005689	40S ribosomal protein S15a
SPBC29A3.12	rps902	-2.12897	0.005689	40S ribosomal protein S9
SPAC977.12	SPAC977.12	-2.20101	0.005689	L-asparaginase
SPAC589.10c	ubi5	-2.3698	0.005689	ribosomal-ubiquitin fusion protein Ubi5
SPAC23A1.08c	rpl3401	-2.76583	0.00578593	60S ribosomal protein L34
SPBC18H10.13	rps1402	-2.81958	0.00578593	40S ribosomal protein S14
SPNCRNA.401	NA	3.89034	0.005988	NA
SPBC11C11.07	rpl1801	-2.79789	0.005988	60S ribosomal protein L18
SPBP22H7.08	rps1002	-2.41701	0.005988	40S ribosomal protein S10
SPAC23C11.02c	rps23	-2.29449	0.00614836	40S ribosomal protein S23
SPBC19F8.08	rps401	-2.71309	0.00614836	40S ribosomal protein S4
SPAP8A3.07c	SPAP8A3.07c	-2.84838	0.00614836	phospho-2-dehydro-3-deoxyheptonate aldolase
SPAC3H5.10	rpl3202	-2.3993	0.00672225	60S ribosomal protein L32
SPBC1711.06	rpl401	-2.34678	0.00672225	60S ribosomal protein L4
SPBC336.10c	tif512	-2.61307	0.00672225	translation elongation and termination factor eIF5A
SPCP31B10.07	eft202	-2.81509	0.00674687	translation elongation factor 2 (EF-2) Eft2,B
SPBPB21E7.04c	NA	-2.38576	0.00693536	NA
SPNCRNA.1656	NA	-2.49521	0.00693536	NA
SPAC1805.13	rpl14	-2.19464	0.00693536	60S ribosomal protein L14
SPAC9G1.03c	rpl3001	-2.43828	0.00693536	60S ribosomal protein L30
SPAC890.08	rpl31	-2.39077	0.00693536	60S ribosomal protein L31
SPCC613.05c	rpl35	-2.45969	0.00693536	60S ribosomal protein L35
SPCC970.05	rpl3601	-2.31225	0.00693536	60S ribosomal protein L36
SPCC663.04	rpl39	-2.05546	0.00693536	60S ribosomal protein L39
SPAC15E1.03	rpl42	-2.05271	0.00693536	60S ribosomal protein L36/L42
SPAC24H6.07	rps901	-2.16391	0.00693536	40S ribosomal protein S9
SPBC4F6.04	rpl2502	-1.64407	0.0070701	60S ribosomal protein L25
SPAC4G9.16c	rpl901	-2.27624	0.0070701	60S ribosomal protein L9
SPBC1685.02c	rps1202	-2.82327	0.0070701	40S ribosomal protein S12
SPAC959.07	rps403	-2.17921	0.0070701	40S ribosomal protein S4
SPBC12C2.07c	srm1	-1.89704	0.0070701	spermidine synthase Srm1
SPBC26H8.01	thi2	-1.43456	0.0070701	thiazole biosynthetic enzyme
SPAC139.02c	oac1	-1.89268	0.00713746	mitochondrial carrier, ocaloacetate family anion
SPAC26A3.07c	rpl1101	-2.11596	0.00713746	60S ribosomal protein L11
SPCC16C4.13c	rpl1201	-2.0333	0.00713746	60S ribosomal protein L12.1/L12A
SPAC1783.08c	rpl1502	-2.48921	0.00713746	60S ribosomal protein L15
SPAC6G9.09c	rpl2401	-1.78099	0.00713746	60S ribosomal protein L24
SPBC685.07c	rpl2701	-2.21447	0.00713746	60S ribosomal protein L27
SPAC17A5.03	rpl301	-2.70659	0.00713746	60S ribosomal protein L3
SPBC16D10.11c	rps1801	-2.04487	0.00713746	40S ribosomal protein S18
SPAC25G10.06	rps2801	-2.1475	0.00713746	40S ribosomal protein S28
SPAC8C9.08	rps5	-2.40043	0.00713746	40S ribosomal protein S5
SPAC23A1.11	rpl1602	-2.59459	0.00723503	60S ribosomal protein L13/L16
SPCC330.14c	rpl2402	-2.23263	0.00723503	60S ribosomal protein L24
SPCC5E4.07	rpl2802	-2.31428	0.00723503	60S ribosomal protein L27/L28
SPAC13G6.02c	rps101	-2.4651	0.00723503	40S ribosomal protein S3a
SPBC30D10.18c	rpl102	-1.64271	0.00738491	60S ribosomal protein L10a
SPAC3A12.10	rpl2001	-2.33482	0.00738491	60S ribosomal protein L20A
SPCC1259.01c	rps1802	-2.48511	0.00738491	40S ribosomal protein S18
SPBP8B7.06	rpp201	-2.41205	0.00805695	60S acidic ribosomal protein A2
SPBP8B7.03c	rpl402	-2.27119	0.00838121	60S ribosomal protein L4
SPNCRNA.1304	NA	-2.18978	0.00841176	NA
SPAC186.02c	NA	-1.75821	0.00852517	NA
SPAC513.02	NA	-3.01727	0.00852517	NA
SPAC3H5.12c	rpl501	-2.28009	0.00852517	60S ribosomal protein L5
SPAC664.04c	rps1602	-2.19168	0.0086205	40S ribosomal protein S16
SPBC17G9.10	rpl1102	-1.78546	0.00864085	60S ribosomal protein L11
SPBC685.06	rps001	-2.44233	0.0089134	40S ribosomal protein S0A (p40)
SPAPJ698.02c	rps002	-2.37363	0.0089134	40S ribosomal protein S0B
SPAC31G5.03	rps1101	-1.97309	0.0089134	40S ribosomal protein S11
SPAPB1E7.12	rps602	-2.27645	0.0089134	40S ribosomal protein S6
SPAC22H12.04c	rps102	-2.44819	0.00913063	40S ribosomal protein S3a
SPBC106.18	rpl2501	-2.37532	0.00936029	60S ribosomal protein L25
SPBC23G7.15c	rpp202	-2.21219	0.00939843	60S acidic ribosomal protein P2
SPBC19G7.03c	rps3002	-1.81091	0.00939843	40S ribosomal protein S30
SPBC29A3.14c	trt1	1.61176	0.00939843	telomerase reverse transcriptase 1 protein Trt1
SPNCRNA.1611	NA	-5.5982	0.00953121	NA
SPAC664.06	rlp7	-1.59702	0.00987876	ribosomal protein L7-like Rlp7 involved in ribosome biogenesis
SPBC405.07	rpl3602	-2.56433	0.00989125	60S ribosomal protein L36
SPAC17A2.10c	NA	-1.26442	0.00994116	NA
SPBC56F2.15	NA	-1.5049	0.00994116	NA
SPNCRNA.1069	NA	-2.29531	0.00994116	NA
SPNCRNA.292	NA	-7.4117	0.00994116	NA
SPAC1782.10c	nhp2	-1.45972	0.00994116	box H/ACA snoRNP complex subunit Nhp2
SPAC11E3.15	rpl22	-2.34107	0.00994116	60S ribosomal protein L22
SPBC29B5.03c	rpl26	-2.03304	0.00994116	60S ribosomal protein L26
SPAC1F7.13c	rpl801	-2.05428	0.00994116	60S ribosomal protein L8/L2
SPBC18H10.14	rps1601	-2.25191	0.00994116	40S ribosomal protein S16
SPAC17G6.06	rps2401	-2.21669	0.00994116	40S ribosomal protein S24
SPAC694.05c	rps2502	-2.92126	0.00994116	40S ribosomal protein S25
SPBC16G5.14c	rps3	-2.13299	0.00994116	40S ribosomal protein S3
SPAC13G6.07c	rps601	-2.1122	0.00994116	40S ribosomal protein S6
SPBC1289.14	SPBC1289.14	-1.52873	0.00994116	adducin
SPAC458.07	tfa1	1.4352	0.00994116	transcription factor TFIIE alpha subunit, TFIIEA, Tfa1
SPBC2F12.04	rpl1701	-1.90229	0.00994573	60S ribosomal protein L17
SPAC328.10c	rps502	-2.09771	0.0101465	40S ribosomal protein S5
SPACUNK4.17	NA	-3.11807	0.010352	NA
SPBC21C3.13	rps1901	-2.34243	0.010352	40S ribosomal protein S19
SPNCRNA.767	NA	-3.52974	0.0104882	NA
SPCC1183.08c	rpl101	-2.3724	0.010649	60S ribosomal protein L10a
SPAC1805.11c	rps2602	-2.27921	0.0106802	40S ribosomal protein S26
SPBC800.04c	rpl4301	-2.50342	0.0107355	60S ribosomal protein L37a
SPCC622.18	rpl6	-2.36993	0.0110018	60S ribosomal protein L6
SPBC21B10.10	rps402	-2.00207	0.0110355	40S ribosomal protein S4
SPAPB17E12.13	rpl1802	-2.23902	0.011233	60S ribosomal protein L18
SPAC1071.08	rpp203	-3.31989	0.011233	60S acidic ribosomal protein A2
SPAC144.11	rps1102	-1.8489	0.0113598	40S ribosomal protein S11
SPBC28F2.02	mep33	-1.25932	0.0113712	translation machinery associated protein Mep33
SPNCRNA.1530	NA	3.39858	0.0116933	NA
SPAC2C4.16c	rps801	-2.15217	0.0116933	40S ribosomal protein S8
SPCC338.17c	rad21	1.34429	0.0121051	mitotic cohesin complex kleisin subunit Rad21
SPAC513.01c	eft201	-1.96601	0.0123377	translation elongation factor 2 (EF-2) Eft2,A
SPAC57A7.15c	NA	-1.50455	0.0124345	NA
SPCC24B10.09	rps1702	-2.44412	0.0124345	40S ribosomal protein S17
SPAC6B12.15	cpc2	-2.18151	0.0124676	ribosome-associated signalling scaffold, receptor of activated C kinase (RACK1) ortholog Cpc2
SPBC839.13c	rpl1601	-1.8213	0.0124676	60S ribosomal protein L13/L16
SPCC1682.14	rpl1902	-1.38084	0.0124676	60S ribosomal protein L19
SPAC26A3.04	rpl2002	-2.20813	0.0124676	60S ribosomal protein L20A
SPCC18.14c	rpp0	-2.44957	0.0124676	60S acidic ribosomal protein Rpp0
SPAC19A8.03	ymr1	1.34447	0.0128884	phosphatidylinositol-3-phosphatase, myotubularin family
SPCC1393.03	rps1501	-1.84089	0.0130044	40S ribosomal protein S15
SPAC29A4.15	srs1	-1.37934	0.0132862	cytoplasmic serine-tRNA ligase Srs1
SPAPB8E5.10	NA	-1.48848	0.0134109	NA
SPBC17G9.07	rps2402	-2.09833	0.013619	40S ribosomal protein S24
SPAC11G7.04	ubi1	-1.8015	0.0137838	ribosomal-ubiquitin fusion protein Ubi1
SPAPB1A10.14	NA	-1.24933	0.0138493	NA
SPNCRNA.893	NA	-2.1321	0.0138556	NA
SPAPB18E9.04c	NA	-3.34864	0.0138615	NA
SPAC1705.02	NA	-1.72264	0.0138972	NA
SPCC757.03c	hsp3101	-2.86594	0.0141207	glyoxylase III Hsp3101
SPBC428.11	met17	-2.16382	0.0141207	homocysteine synthase Met17
SPBC4B4.01c	ptk1	1.77609	0.0141207	fumble family pantothenate kinase
SPCC1450.13c	rib5	-2.38418	0.0141207	riboflavin synthase Rib5
SPCC576.09	rps20	-2.40744	0.0141207	40S ribosomal protein S20
SPMITTRNASER.02	SPMITTRNASER.02	1.93306	0.0141207	tRNA Serine (uga), mitochondrial
SPAC6G10.11c	ubi3	-1.95344	0.0141207	ribosomal-ubiquitin fusion protein Ubi3
SPBC14C8.04	ilv6	-1.28332	0.0144719	acetolactate synthase regulatory subunit Ilv6
SPBC1105.05	exg1	-1.34281	0.0147558	cell wall glucan 1,6-beta-glucosidase Exg1
SPBC29A3.04	rpl8	-2.1431	0.0147972	60S ribosomal protein L7a/L8
SPAC18G6.14c	rps7	-2.19799	0.0147972	40S ribosomal protein S7
SPAC6G9.05	pcd1	1.62589	0.0148953	coenzyme A diphosphatase
SPAC4D7.08c	ade4	-1.38361	0.0152507	amidophosphoribosyltransferase Ade4
SPNCRNA.1255	NA	-2.16158	0.0152507	NA
SPCC794.12c	mae2	-1.94	0.0152546	malic enzyme, malate dehydrogenase (oxaloacetate decarboxylating), Mae2
SPCC1235.02	bio2	1.88145	0.0154417	biotin synthase
SPNCRNA.1319	NA	2.32105	0.0154464	NA
SPMITTRNAALA.01	SPMITTRNAALA.01	1.86054	0.0155952	tRNA Alanine (ugc), mitochondrial
SPAC2G11.15c	tgs1	-1.53897	0.0155952	rRNA methyltransferase Tgs1
SPAC977.16c	dak2	-1.22061	0.0156	dihydroxyacetone kinase Dak2
SPNCRNA.1533	NA	-1.5882	0.0157574	NA
SPBC11C11.09c	rpl502	-1.85429	0.0157574	60S ribosomal protein L5
SPAC13A11.06	pdc202	-2.48454	0.0158372	pyruvate decarboxylase
SPAC17C9.10	stm1	2.32525	0.0158372	vacuolar amino acid transmembrane transporter Stm1
SPAC56F8.13	NA	1.13235	0.0160771	NA
SPCC576.11	rpl15	-2.22748	0.0164718	60S ribosomal protein L15
SPBC25H2.05	egd2	-1.54336	0.0168382	nascent polypeptide-associated complex alpha subunit Egd2
SPBC9B6.09c	mdl1	-1.45872	0.0168382	mitochondrial peptide-transporting ATPase
SPBPB21E7.01c	eno102	-1.6831	0.0169369	enolase
SPAC4F10.14c	btf3	-1.76241	0.0169886	nascent polypeptide-associated complex beta subunit
SPNCRNA.293	NA	-2.20153	0.0173853	NA
SPAC6F6.07c	rps13	-2.2472	0.0174269	40S ribosomal protein S13
SPAC4H3.01	SPAC4H3.01	-1.12515	0.0174269	DNAJ domain protein Caj1/Djp1 type
SPBC27B12.10c	tom7	-1.23151	0.0174269	mitochondrial TOM complex subunit Tom7
SPBPB21E7.10	NA	-3.52272	0.0175626	NA
SPAC3G9.03	rpl2301	-1.32397	0.0176786	60S ribosomal protein L23
SPNCRNA.1640	NA	-1.40716	0.0179747	NA
SPNCRNA.844	NA	-2.23043	0.0180723	NA
SPAC25G10.01	SPAC25G10.01	1.39817	0.0180723	mRNA splicing or mRNA surveillance facor
SPAC1F12.02c	tma19	-1.7226	0.0180723	translationally controlled tumor protein homolog Tma19/Tpt1
SPBC839.04	rpl803	-2.21351	0.0189231	60S ribosomal protein L8/L2
SPBC1711.07	rrb1	-1.22199	0.0189231	assembly chaperone for ribosomal protein Rpl3, WD repeat protein Rrb1
SPBC646.07c	tsc13	1.75942	0.0189231	enoyl-[acyl-carrier-protein] reductase
SPBC1105.18c	pth3	-1.04877	0.0189952	mitochondrial aminoacyl-tRNA hydrolase Pth3
SPBC1703.02	rsc9	1.65335	0.0196946	RSC complex subunit Rsc9
SPBC21B10.09	SPBC21B10.09	1.46134	0.0196946	endomembrane system acetyl-CoA transmembrane transporter
SPCC613.06	rpl902	-1.79171	0.020624	60S ribosomal protein L9
SPAC343.16	lys2	-1.35486	0.0213161	homoaconitate hydratase Lys2
SPNCRNA.764	NA	-1.91484	0.0213965	NA
SPBC18E5.04	rpl1001	-1.55759	0.0213965	60S ribosomal protein L10
SPBC16H5.13	NA	1.28963	0.0214153	NA
SPAC31G5.17c	rps1001	-1.62702	0.0214153	40S ribosomal protein S10
SPAC323.07c	SPAC323.07c	1.97743	0.0214329	MatE family transmembrane transporter
SPAC1834.11c	sec18	-1.51579	0.0215972	secretory pathway ATPase Sec18
SPBC1711.09c	SPBC1711.09c	2.03181	0.0215972	SNARE associated Golgi protein
SPMITTRNAILE.02	SPMITTRNAILE.02	3.24593	0.0215972	tRNA Isoleucine (cau), mitochondrial
SPAC1142.03c	swi2	1.16203	0.0215972	DNA recombination mediator Swi2
SPCC794.09c	tef101	-2.18627	0.0221653	translation elongation factor EF-1 alpha Ef1a-a
SPBC23G7.16	ctr6	-1.57408	0.0221937	vacuolar copper exporter Ctr6
SPNCRNA.1698	nc-tgp1	-1.43137	0.0221937	tgp1 sense interfering RNA
SPBC18H10.12c	rpl701	-1.78879	0.0224575	RNase MRP subunit, ribosomal protein L7-like Rpl701
SPAC22A12.17c	NA	-2.11501	0.0229261	NA
SPAC23H3.04	NA	-1.21044	0.0229261	NA
SPAC6G10.03c	cld1	1.19613	0.0232277	mitochondrial cardiolipin-specific phospholipase Cld1
SPMITTRNATRP.01	SPMITTRNATRP.01	3.24832	0.0234913	tRNA Tryptophan (cca), mitochondrial
SPAC110.02	pds5	2.68981	0.0235428	mitotic and meiotic cohesin loader subunit Pds5
SPAC17G6.03	SPAC17G6.03	-1.09828	0.0235428	5'-nucleotidase, human NT5E family
SPBC32C12.02	ste11	-1.54944	0.0239903	DNA-binding transcription factor Ste11
SPAC17C9.07	alg8	1.15957	0.0240632	dolichyl pyrophosphate Glc1Man9GlcNAc2 alpha-1,3-glucosyltransferase Alg8
SPBC1685.10	rps27	-1.91379	0.0240632	40S ribosomal protein S27
SPCC576.08c	rps2	-1.6452	0.0245325	40S ribosomal protein S2
SPBC27B12.13	tom40	-0.961944	0.0251128	mitochondrial TOM complex subunit Tom40
SPAC20G8.08c	fft1	1.45848	0.0253102	SMARCAD1 family ATPase Fft1
SPAC1002.02	pom34	1.44791	0.0265392	nucleoporin Pom34
SPAC1805.02c	etf2	-0.950795	0.0267136	electron transfer flavoprotein beta subunit EtfB
SPNCRNA.1448	NA	-1.74456	0.0267136	NA
SPAC25B8.11	SPAC25B8.11	1.05744	0.0267136	DNA-binding transcription factor
SPBC342.05	crb2	1.07698	0.0270317	BRCT and tudor domain DNA checkpoint protein Crb2
SPAP14E8.04	oma1	1.88623	0.0274674	metallopeptidase Oma1
SPSNORNA.10	NA	-1.82753	0.0279597	NA
SPAC664.05	rpl13	-1.88124	0.0279597	60S ribosomal protein L13
SPAC644.07	bcs1	-1.04444	0.0283813	mitochondrial Rieske ISP assembly ATPase Bcs1
SPBC2A9.03	NA	2.61435	0.0283813	NA
SPBC1604.15	gpi16	1.03337	0.0291374	pig-T, Gpi16
SPAC25B8.03	psd2	1.49032	0.0291374	phosphatidylserine decarboxylase Psd2
SPBC342.04	rpn1301	-1.01331	0.0291374	19S proteasome regulatory subunit Rpn13a
SPNCRNA.1397	NA	2.0498	0.0296219	NA
SPNCRNA.770	NA	1.96872	0.0296219	NA
SPNCRNA.960	NA	3.02582	0.0296219	NA
SPSNORNA.41	NA	-1.66472	0.0296219	NA
SPBP4H10.13	rps2302	-1.45811	0.0296219	40S ribosomal protein S23
SPAC3F10.12c	SPAC3F10.12c	1.59328	0.0296219	DNA-binding transcription factor
SPAC6G9.04	spo7	1.78497	0.0296219	ArfGEF Spo7
SPCC663.10	trm44	-1.42096	0.0296219	tRNA(Ser) Um(44) 2'-O-methyltransferasetRNA Trm44
SPAC23H4.09	NA	-1.61399	0.0296545	NA
SPBC56F2.12	ilv5	-1.55847	0.0300228	acetohydroxyacid reductoisomerase
SPNCRNA.1324	NA	-1.63412	0.030218	NA
SPAC26F1.04c	etr1	-1.55598	0.0306313	enoyl-[acyl-carrier protein] reductase
SPAC1783.04c	hst4	0.948668	0.0306313	histone deacetylase, Sirtuin family, NAD-dependent Hst4
SPAC19B12.04	rps3001	-1.74326	0.0306313	40S ribosomal protein S30
SPBC1718.02	hop1	-1.84769	0.0308133	linear element associated protein Hop1
SPAC1006.07	tif1	-1.59668	0.0308133	translation initiation factor eIF4A tif1
SPBC3E7.01	fab1	1.51048	0.0315052	1-phosphatidylinositol-3-phosphate 5-kinase Fab1
SPBC30B4.06c	ips1	1.24205	0.0315052	mitochondrial GIDA family tRNA uridine 5-carboxymethylaminomethyl modification enzyme Ips1
SPAC4F10.12	fta1	2.91041	0.0324579	CENP-L ortholog Fta1
SPBC56F2.02	rpl1901	-1.67486	0.0328718	60S ribosomal protein L19
SPBC1105.02c	lys4	-1.37252	0.0330443	homocitrate synthase
SPAC17G6.11c	ghs2	1.10252	0.0330928	glycoside hydrolase family protein Ghs2
SPAC17D4.01	pex7	-1.44971	0.0333237	peroxin-7
SPNCRNA.1471	NA	-0.962034	0.0339316	NA
SPAC2G11.09	SPAC2G11.09	1.26701	0.0340893	calcium ion transmembrane transporter
SPAC144.04c	spe1	-1.50881	0.0348231	ornithine decarboxylase Spe1
SPBC1A4.10c	med14	1.25844	0.0349603	mediator complex subunit Med14
SPACUNK4.12c	iph1	1.45241	0.0349945	insulinase pombe homologue 1
SPBC1861.02	NA	1.26315	0.0349945	NA
SPAC637.09	rex1	-0.902761	0.0364214	3'-5'- exoribonuclease Rex1
SPCC330.06c	pmp20	-2.1008	0.0368698	thioredoxin-related chaperone Pmp20
SPBC28F2.03	ppi1	-1.48043	0.0369893	cyclophilin family peptidyl-prolyl cis-trans isomerase Cyp2
SPBC119.01	rpn3	1.06442	0.0369893	19S proteasome regulatory subunit Rpn3
SPNCRNA.1302	NA	1.37545	0.0370325	NA
SPAC23A1.14c	SPAC23A1.14c	1.18516	0.0371272	cystathionine beta-lyase
SPBPB8B6.05c	SPBPB8B6.05c	-1.93975	0.0371272	L-asparaginase
SPAC13G6.01c	rad8	1.98478	0.0376439	ATP-dependent chromatin remodeller/ubiquitin-protein ligase E3 Rad8
SPNCRNA.1055	NA	-1.83248	0.0378302	NA
SPCC330.12c	sdh3	-1.17401	0.0378302	succinate dehydrogenase (ubiquinone) cytochrome b subunit
SPAC27D7.09c	NA	-2.19029	0.0388228	NA
SPBC428.08c	clr4	1.00956	0.0388697	histone lysine H3-K9 methyltransferase Clr4
SPMITTRNAPRO.01	SPMITTRNAPRO.01	3.42202	0.0391336	tRNA Proline (ugg), mitochondrial
SPBC1709.14	ngl1	1.36237	0.0392118	peptide N-glycanase Ngl1
SPAC3F10.10c	map3	-1.05089	0.0398101	pheromone M-factor receptor Map3
SPBC13G1.02	mpg2	0.91576	0.0399736	mannose-1-phosphate guanyltransferase
SPNCRNA.608	NA	-1.45553	0.0403249	NA
SPNCRNA.639	NA	2.19712	0.0403249	NA
SPBC106.14c	sda1	1.09654	0.0403249	SDA1 family protein
SPAC19A8.11c	irc6	-1.06251	0.0403572	clathrin coat adaptor Irc6
SPBC24C6.05	sec28	-1.03512	0.0404763	coatomer epsilon subunit
SPAC6B12.10c	spp1	1.80981	0.0404763	DNA primase catalytic subunit Spp1
SPBC30D10.11	gpi1	2.92556	0.0406994	pig-Q
SPNCRNA.847	NA	-3.12992	0.0412814	NA
SPBC839.16	thf1	-1.53068	0.0412814	C1-5,6,7,8-tetrahydrofolate (THF) synthase, trifunctional enzyme Thf1
SPNCRNA.1348	NA	-1.39435	0.0413649	NA
SPMITTRNAVAL.01	SPMITTRNAVAL.01	4.3827	0.0414076	tRNA Valine (uac), mitochondrial
SPNCRNA.1162	NA	-1.15112	0.0416242	NA
SPNCRNA.242	NA	-1.53305	0.0416242	NA
SPNCRNA.1218	NA	-2.49484	0.0424734	NA
SPCC338.12	pbi2	0.90632	0.0424734	vaculoar proteinase B inhibitor Pbi2
SPBC336.11	vps52	1.98732	0.0424734	GARP complex subunit Vps52
SPBC146.03c	cut3	1.01527	0.0445854	condensin complex SMC subunit Smc4
SPAC5H10.02c	hsp3102	-0.955115	0.0445854	glyoxylase III Hsp3102
SPBC11B10.08	NA	1.32413	0.0445854	NA
SPCC736.13	NA	-1.44042	0.0445854	NA
SPNCRNA.657	NA	-1.28868	0.0445854	NA
SPCC162.08c	nup211	0.959008	0.0445854	nucleoporin nup211
SPBC1921.01c	rpl35A02	-1.61244	0.0445854	60S ribosomal protein L35A
SPAC3H5.05c	rps1401	-1.30652	0.0445854	40S ribosomal protein S14
SPAC6B12.13	SPAC6B12.13	-1.06254	0.0445854	serine/threonine protein phosphatase PP1 regulatory subunit
SPBC2G5.01	SPBC2G5.01	-1.24536	0.0445854	ER membrane chaperone for multipass membrane proteins, PAT complex subunit, and TMCO1 translocon subunit (human CCDC47 ortholog)
SPAC343.17c	wdr70	0.820086	0.0445854	DDB1-CUL4-associated factor (DCAF), Wdr70
SPAC1B3.03c	wis2	-2.70033	0.0445854	cyclophilin family peptidyl-prolyl cis-trans isomerase Wis2
SPBC11C11.02	imp2	0.964425	0.0450607	F-BAR domain protein Imp2
SPAC12B10.03	NA	1.07205	0.0450607	NA
SPAPB1A10.05	NA	-1.80559	0.0450607	NA
SPAC22E12.07	rna1	1.35241	0.0450607	RanGAP Rna1
SPAC24H6.06	sld3	1.0658	0.0450607	DNA replication pre-initiation complex subunit Sld3
SPAC1952.11c	ure2	1.27973	0.0450607	nickel-dependent urease Ure2
SPAC1F8.04c	NA	2.23728	0.0458201	NA
SPAC4D7.03	pop2	1.45991	0.0458201	F-box/WD repeat protein Pop2
SPAC521.05	rps802	-1.38811	0.0458201	40S ribosomal protein S8
SPNCRNA.1208	NA	-1.64044	0.0465534	NA
SPBC24C6.08c	bhd1	1.19605	0.048202	folliculin, BFC/FNIP-Folliculin complex subunit Bhd1
SPAPB21F2.02	dop1	1.1969	0.0482884	Dopey family protein Dop1
SPNCRNA.1638	NA	2.33053	0.0483271	NA
SPCC16C4.08c	skb15	-1.08593	0.0495391	p21 activated protein kinase inhibitor Skb15
SPCC74.01	sly1	1.06624	0.0496082	SNARE binding protein Sly1
SPBC4F6.17c	hsp78	-1.98043	0.051059	mitochondrial heat shock protein Hsp78
SPBC19F8.06c	meu22	1.52369	0.051059	amino acid transmembrane transporter Meu22
SPAPB18E9.05c	NA	-1.3617	0.051059	NA
SPMITTRNALEU.02	SPMITTRNALEU.02	3.20752	0.051059	tRNA Leucine (uag), mitochondrial
SPCC1682.10	rpn8	0.924116	0.0513095	19S proteasome regulatory subunit Rpn8
SPBC11C11.04c	alp1	1.15514	0.0516384	tubulin specific chaperone cofactor D, Alp1
SPAP27G11.16	NA	-1.01775	0.0516384	NA
SPBC3B8.08	NA	-0.870755	0.0516384	NA
SPNCRNA.1405	NA	-3.44981	0.0516384	NA
SPNCRNA.989	NA	-1.11089	0.0516384	NA
SPAC22A12.09c	sap114	0.987455	0.0516384	U2 snRNP-associated protein Sap114
SPAC3F10.19	spd2	-1.14584	0.0516384	ribonucleotide reductase (RNR) inhibitor family
SPMITTRNAGLN.01	SPMITTRNAGLN.01	2.50113	0.0516384	tRNA Glutamine (uug), mitochondrial
SPCC61.03	nnr2	-1.20687	0.0517003	NADHX dehydratase Nnr2
SPAC17H9.12c	cyc2	0.928119	0.0525119	mitochondrial cytochrome c-heme linkage protein Cyc2
SPNCRNA.1042	NA	-1.73989	0.0527825	NA
SPNCRNA.1601	NA	-1.54645	0.0527825	NA
SPAPB24D3.02c	SPAPB24D3.02c	1.05337	0.0527825	amino acid transmembrane transporter
SPBC28F2.07	sfr1	3.2412	0.0535593	DNA recombination mediator Sfr1
SPBC19F8.05	mrps26	1.23107	0.0537746	mitochondrial ribosomal protein subunit S26
SPAC17A2.05	osm1	0.813106	0.0537746	fumarate reductase Osm1
SPBC19F5.04	SPBC19F5.04	-1.16491	0.0537746	aspartate kinase
SPAC13C5.05c	SPAC13C5.05c	1.56304	0.053847	N-acetylglucosamine-phosphate mutase
SPBC15D4.10c	NA	0.906738	0.0539799	NA
SPNCRNA.1161	NA	-1.708	0.0539799	NA
SPAC1786.03	cut11	1.43477	0.0542093	spindle pole body docking protein Cut11
SPBC1711.04	mtd1	-1.17417	0.0542093	methylenetetrahydrofolate reductase Mtd1
SPAC23C4.18c	rad4	1.9031	0.0542093	BRCT domain protein Rad4
SPAC29B12.06c	rcd1	0.9151	0.0542093	CCR4-Not complex RNA-binding protein subunit 9
SPBC32H8.12c	act1	-1.48514	0.0542341	actin Act1
SPNCRNA.1505	NA	1.68364	0.0542341	NA
SPBC9B6.08	clc1	1.36205	0.0543553	clathrin light chain Clc1
SPAC3G9.07c	hos2	1.32294	0.0543553	histone deacetylase (class I) Hos2
SPAC589.02c	med13	1.5339	0.0543553	mediator complex subunit Med13
SPCC1259.14c	NA	-1.83808	0.0543553	NA
SPBC11C11.03	ndc80	1.11171	0.0543553	Ndc80 complex subunit Ndc80
SPBP23A10.13	orc4	1.12586	0.0543553	origin recognition complex subunit Orc4
SPBC649.02	rps1902	-1.53755	0.0543553	40S ribosomal protein S19
SPBC19F5.03	sac11	0.982043	0.0543553	inositol polyphosphate phosphatase
SPMITTRNATHR.01	SPMITTRNATHR.01	3.09346	0.0543553	tRNA Threonine (ugu), mitochondrial
SPCC569.08c	ade5	-0.896552	0.0550561	phosphoribosylglycinamide formyltransferase
SPBC16D10.03	kae1	0.955962	0.0550561	EKC/KEOPS complex N(6)-L-threonylcarbamoyladenine synthase subunit
SPAC26F1.13c	lrs1	-1.35016	0.0550561	cytoplasmic leucine-tRNA ligase Lrs1
SPBC3H7.05c	SPBC3H7.05c	-1.28488	0.0550561	mitochondrial Membrane Bound O-Acyl Transferase (MBOAT) family
SPSNORNA.32	NA	-1.66498	0.0552664	NA
SPAC26F1.08c	SPAC26F1.08c	1.57906	0.0553848	malate transmembrane transporter
SPNCRNA.1622	NA	-0.974518	0.0556021	NA
SPCC16A11.04	snx12	1.75558	0.0556021	ER-vacuole tethering sorting nexin Snx12
SPBC31F10.14c	hip3	1.50591	0.0557256	histone H3.3-H4 chaperone, HIR complex subunit Hip3
SPAC5D6.12	mtf2	-0.803393	0.0557256	mitochondrial translation protein Mtf2
SPCP1E11.10	NA	-1.00412	0.0557256	NA
SPNCRNA.304	NA	-0.851852	0.0557256	NA
SPCC1919.12c	erm2	0.982404	0.0560125	multi-spanning vacuolar membrane protease
SPAC9E9.02	NA	-1.70409	0.0563508	NA
SPAC17G8.10c	dma1	1.35343	0.0564591	mitotic spindle checkpoint ubiquitin ligase Dma1
SPCC13B11.01	adh1	1.08069	0.0568841	alcohol dehydrogenase Adh1
SPNCRNA.728	NA	-0.937434	0.0568841	NA
SPNCRNA.828	NA	-1.76372	0.0568841	NA
SPAC22G7.04	pan2	1.12836	0.0568841	PAN complex (poly(A)-specific ribonuclease) ubiquitin C-terminal hydrolase subunit Pan2
SPMITTRNAARG.02	SPMITTRNAARG.02	2.87204	0.0568841	tRNA Arginine (ucg), mitochondrial
SPAP8A3.10	ups1	-0.975544	0.0568841	mitochondrial phosphatidic acid transfer protein Ups1
SPAC6G9.10c	sen1	1.71426	0.0581811	ATP-dependent 5' to 3' DNA/RNA helicase Sen1
SPAC3A11.05c	kms1	1.66065	0.058639	meiotic spindle pole body KASH domain protein Kms1
SPCC1322.07c	NA	-1.37043	0.058639	NA
SPBC1709.05	sks2	-1.48577	0.058639	heat shock protein, Hsp70 family, ribosome associated Sks2
SPAC1F3.06c	spo15	0.98364	0.058639	mitotic and meiotic spindle pole body protein, gamma tubulin complex linker-related Spo15
SPBC16G5.08	trp4	0.88952	0.058639	phosphoribosylanthranilate transferase Trp4
SPAC630.13c	tsc2	1.44171	0.058639	Rheb GAP, tuberin Tsc2
SPCC794.10	ugp1	1.24633	0.058639	UTP-glucose-1-phosphate uridylyltransferase-like Ugp1
SPBC19G7.09	ulp1	2.49755	0.058639	SUMO deconjugating enzyme Ulp1
SPAC17H9.01	cid16	2.30358	0.0587906	poly(A/U) polymerase Cid16
SPBC660.17c	NA	1.09297	0.0589222	NA
SPAC24B11.10c	NA	0.966458	0.0591638	NA
SPAC23H3.11c	SPAC23H3.11c	2.57833	0.0591638	plasma membrane beta-glucan biosynthesis protein
SPAC1002.19	urg1	1.28007	0.0591638	GTP cyclohydrolase II Urg1
SPBC1198.03c	NA	3.36583	0.0596518	NA
SPAC22E12.06c	gmh3	0.800078	0.0599943	alpha-1,2-galactosyltransferase Gmh3
SPBC106.11c	plg7	1.24598	0.0599943	phospholipase A2, PAF family homolog
SPBC21.07c	ppk24	3.34424	0.0599943	serine/threonine protein kinase Ppk24
SPAC2C4.09	SPAC2C4.09	1.34141	0.0599943	mitochondrial calcium uniporter regulator
SPBC36B7.07	tlg1	2.31842	0.0599943	SNARE Tlg1
SPCC1753.04	tol1	-0.825634	0.0599943	3'(2'),5'-bisphosphate nucleotidase/inositol-1,4- bisphosphate 1-phosphatase
SPBPB2B2.13	gal1	-0.745774	0.0601385	galactokinase Gal1
SPBC14F5.05c	sam1	-0.996987	0.0601385	S-adenosylmethionine synthetase
SPNCRNA.1689	NA	7.48861	0.0604628	NA
SPBC543.07	pek1	-0.900026	0.0604628	MAP kinase kinase Pek1
SPNCRNA.1483	NA	-1.19771	0.060626	NA
SPBC28E12.06c	lvs1	1.07833	0.0610253	beige protein homolog Lvs1
SPAC1006.04c	NA	2.15888	0.0610253	NA
SPNCRNA.970	NA	-1.99835	0.0610253	NA
SPSNORNA.46	snR94	-1.52931	0.0610253	box H/ACA small nucleolar RNA snR94
SPNCRNA.01	NA	-0.945672	0.0610712	NA
SPNCRNA.212	NA	-2.38858	0.0615588	NA
SPCC645.14c	sti1	-1.94817	0.0617043	chaperone activator Sti1
SPAC6C3.02c	mix17	-1.07508	0.0618038	mitochondrial CHCH domain protein Mix17
SPAC3H8.08c	SPAC3H8.08c	1.29425	0.0620484	DNA-binding transcription factor
SPAC664.02c	arp8	2.06024	0.0623259	Ino80 complex actin-like protein Arp8
SPAC5D6.09c	mug86	-1.42462	0.0623259	plasma membrane acetate transmembrane transporter
SPCC1682.06	NA	1.86848	0.0623259	NA
SPNCRNA.1524	NA	-1.35994	0.0623259	NA
SPCC1223.02	nmt1	-1.80356	0.0623259	4-amino-5-hydroxymethyl-2-methylpyrimidine phosphate synthase Nmt1
SPBC16H5.04	snd301	-1.29878	0.0623259	SRP-independent ER targeting protein Snd3a
SPAC521.02	wss1	0.910771	0.0627513	DNA repair WLM domain metallopeptidase Wss1
SPAC22F3.08c	rok1	1.56957	0.0636087	ATP-dependent RNA helicase Rok1
SPCC1795.03	gms1	0.866232	0.0637857	Golgi UDP-galactose transmembrane transporter Gms1
SPAC2F3.01	imt1	1.42007	0.0637857	inositol phosphorylceramide mannosyltransferase activity Imt1
SPAC6F12.11c	sfc1	1.74464	0.0637857	transcription factor TFIIIC complex A box associated subunit Sfc1
SPAC2F7.04	med1	1.87496	0.0643644	mediator complex subunit Med1
SPAC343.10	met11	0.993815	0.0643644	methylenetetrahydrofolate reductase Met11
SPAC23G3.08c	NA	1.08285	0.0643644	NA
SPAC4G9.14	NA	4.50712	0.0643644	NA
SPAC750.01	NA	-4.11574	0.0643644	NA
SPNCRNA.1298	NA	-2.26049	0.0643644	NA
SPNCRNA.914	NA	2.21142	0.0643644	NA
SPAC1F7.05	cdc22	0.989513	0.0645901	ribonucleoside reductase large subunit Cdc22
SPMITTRNAILE.01	SPMITTRNAILE.01	2.47687	0.0646131	tRNA Isoleucine (gau), mitochondrial
SPAC31A2.05c	mis4	1.15499	0.0646515	cohesin loading factor (adherin) Mis4/Scc2
SPCC1322.13	ade6	-0.84806	0.064814	phosphoribosylaminoimidazole carboxylase Ade6
SPAC15A10.16	bud6	0.947434	0.064814	actin nucleation-promoting factor Bud6/Aip3
SPCC188.03	cnd3	1.99059	0.064814	condensin complex non-SMC subunit Cnd3
SPCC1682.03c	mug174	1.16967	0.064814	human coilin ortholog Mug174
SPNCRNA.769	NA	-1.54497	0.064814	NA
SPAC7D4.11c	sec39	1.12906	0.064814	secretory pathway protein Sec39
SPBC19C2.10	SPBC19C2.10	1.58544	0.064814	BAR adaptor protein, human endophilin A1-like ortholog
SPCC1281.02c	spf30	2.26129	0.064814	splicing factor Spf30
SPBC1711.18	tam9	-1.09972	0.064814	mitochondrial ribosomal protein subunit L31
SPCC1020.08	tyw1	-0.927419	0.064814	wybutosine biosynthesis protein Tyw1
SPAC1F5.08c	yam8	1.37444	0.064814	plasma membrane stretch-activated calcium ion channel Yam8
SPAC1687.06c	rpl44	-1.41023	0.0648381	60S ribosomal protein L28/L44
SPNCRNA.445	snoR61	-0.872337	0.0648381	small nucleolar RNA snR61
SPAC806.04c	duf8901	1.27819	0.0648697	cobalt/nickel-dependent phosphatase involved in cellular detoxification/metabolite repair Duf8901
SPBC2D10.13	est1	1.74371	0.0648697	telomerase regulator Est1
SPAC186.04c	NA	-1.17231	0.0648697	NA
SPNCRNA.1312	NA	2.80739	0.0648697	NA
SPNCRNA.1710	NA	-1.58612	0.0648697	NA
SPAC30D11.10	rad52	1.44104	0.0648697	DNA recombination mediator Rad52 (previously Rad22)
SPAC323.08	rmp1	1.87278	0.0648697	RNase MRP subunit Rmp1/NEPRO
SPBPB2B2.02	say1	1.67097	0.0648697	ER sterol deacetylase Say1
SPBC17A3.01c	tim50	0.958928	0.0648697	TIM23 translocase complex subunit Tim50
SPAC18B11.11	SPAC18B11.11	0.98566	0.0655336	GTPase activating protein, Tsc2 paralog
SPBC106.04	ada1	1.0156	0.0656718	adenosine deaminase Ada1
SPBC336.12c	cdc10	2.16022	0.0656718	DNA-binding transcription factor, MBF transcription factor complex subunit Cdc10
SPBC106.09	cut4	1.81183	0.0656718	anaphase-promoting complex platform subcomplex scaffold subunit Apc1
SPAC328.05	hrb1	0.935133	0.0656718	RNA-binding protein involved in export of mRNAs Hrb1
SPAC20G4.03c	hri1	1.16566	0.0656718	eIF2 alpha kinase Hri1
SPAC2E12.02	hsf1	-1.40304	0.0656718	DNA-binding transcription factor Hsf1
SPBC336.13c	mmp2	-1.54549	0.0656718	mitochondrial inner membrane peptidase complex catalytic subunit 2
SPAC1610.04	NA	1.05511	0.0656718	NA
SPAC16A10.08c	NA	2.98859	0.0656718	NA
SPNCRNA.59	NA	-1.03933	0.0656718	NA
SPNCRNA.648	NA	-1.93984	0.0656718	NA
SPSNORNA.16	NA	-2.36289	0.0656718	NA
SPBC19C7.06	prs1	-0.908851	0.0656718	cytoplasmic proline-tRNA ligase Prs1
SPBC2D10.15c	pth1	-0.864895	0.0656718	mitochondrial peptidyl-tRNA hydrolase Pth1
SPAC821.03c	slf1	-0.858506	0.0656718	cell cortex node protein Slf1
SPAC3H1.06c	SPAC3H1.06c	1.54539	0.0656718	transmembrane transporter
SPAC664.11	ssc1	-1.70095	0.0656718	mitochondrial (2Fe-2S) cluster assembly chaperone Ssc1
SPAC821.05	tif308	-0.984044	0.0656718	translation initiation factor eIF3h (p40)
SPBC19F8.03c	yap18	0.735515	0.0656718	ENTH/VHS domain protein
SPAC343.21	NA	-2.59836	0.0657626	NA
SPBC660.16	gnd1	-1.26551	0.0658825	phosphogluconate dehydrogenase, decarboxylating
SPAC10F6.09c	psm3	1.65336	0.0660588	mitotic/meiotic cohesin complex ATPase subunit Psm3/Smc3
SPCC285.06c	NA	-1.20421	0.0662462	NA
SPAC20G4.04c	hus1	-1.62162	0.0662757	checkpoint clamp complex protein Hus1
SPCC24B10.02c	SPCC24B10.02c	1.22927	0.0662757	NAD/NADH kinase
SPAC12G12.12	gms2	0.889605	0.0664503	Golgi UDP-galactose transmembrane transporter Gms2
SPAC688.08	srb8	1.44037	0.0664503	mediator complex subunit Med12
SPBC4F6.12	pxl1	2.44857	0.0672349	paxillin-like protein Pxl1
SPAC23H3.14	avl9	1.07614	0.0672599	post-Golgi vesicle-mediated transport protein Avl9
SPBC3B9.06c	atg3	0.866397	0.0672615	autophagy associated protein Atg3
SPBC530.07c	NA	-0.849969	0.0672615	NA
SPBC4F6.10	vps901	0.992273	0.067567	GEF Vps901
SPAC1F12.05	any2	0.815277	0.0676617	arrestin-related substrate adaptor Any2
SPNCRNA.1697	NA	1.91012	0.0677667	NA
SPAC11H11.01	sst6	1.60147	0.0679881	ESCRT I complex subunit Vps23
SPBC115.02c	afg1	1.16156	0.0680908	AFG1 family mitochondrial ATPase/chaperone Afg1
SPAC17C9.01c	nuc2	0.932681	0.0680908	anaphase-promoting complex TPR lobe subcomplex subunit Apc3
SPBC1921.03c	mex67	1.08895	0.0680925	mRNA export receptor, Tap, nucleoporin Mex67
SPAC1D4.05c	NA	1.57464	0.0680925	NA
SPBC17A3.07	pgr1	0.888139	0.0680925	mitochondrial glutathione reductase Pgr1
SPAC1565.02c	rga10	2.28395	0.0680925	RhoGAP, with CRAL-TRIO_domain Rga10
SPBC1734.15	rsc4	0.776483	0.0680925	RSC complex bromodomain subunit Rsc4
SPAC4D7.10c	spt20	-0.806625	0.0680925	SAGA complex subunit Spt20
SPAC824.05	vps16	0.840689	0.0680925	HOPS/CORVET complex subunit Vps16
SPAC25B8.20	NA	4.29785	0.0685103	NA
SPBC18H10.18c	NA	2.6461	0.0685278	NA
SPBC1604.14c	shk1	0.771465	0.0685278	PAK-related kinase Shk1
SPBC3E7.15c	lac1	0.708072	0.0689683	sphingosine N-acyltransferase Lac1
SPNCRNA.1284	NA	-1.0049	0.0689683	NA
SPAC1F5.04c	cdc12	1.18521	0.0691225	cytokinetic formin Cdc12
SPAC19A8.16	NA	-1.14592	0.0691225	NA
SPNCRNA.1548	NA	0.986689	0.0691225	NA
SPNCRNA.850	NA	-3.97581	0.0691225	NA
SPCC1739.14	npp106	2.6036	0.0691225	nucleoporin Npp106
SPAC607.10	spo3	2.0193	0.0691225	sporulation protein Spo3
SPAC823.17	tom6	-1.38256	0.0691225	mitochondrial TOM complex subunit Tom6
SPBC337.08c	ubi4	-0.782791	0.0691225	protein modifier, ubiquitin
SPCC794.02	wtf5	-0.992138	0.0691225	wtf antidote-like meiotic drive suppressor Wtf5
SPAC20G8.05c	cdc15	2.40031	0.0691361	F-BAR domain protein Cdc15
SPAC11H11.06	arp2	0.946684	0.0691654	ARP2/3 actin-organizing complex actin-related protein subunit Arp2
SPBC27B12.02	mis19	4.38013	0.0694293	kinetochore protein Mis19/Eic1
SPCC1235.08c	pdh1	-1.05423	0.0694293	Golgi to ER retrograde transport protein
SPBC1773.07c	sbp1	-0.909943	0.0694293	RanGAP Sbp1
SPAC1006.09	win1	1.1789	0.0694933	MAP kinase kinase kinase Win1
SPBC1711.15c	NA	-1.71948	0.0698992	NA
SPBC2D10.09	snr1	1.55165	0.0698992	mitochondrial ribosomal protein subunit S47/3-hydroxyisobutyryl-CoA hydrolase Snr1
SPAC1F12.10c	NA	-1.61105	0.0700166	NA
SPCC965.13	SPCC965.13	-0.903409	0.0700166	plasma membrane pyridoxal family transmembrane transporter
SPAC3G6.10c	vps51	1.89052	0.0701684	GARP complex subunit Vps51
SPNCRNA.1029	NA	2.47901	0.0702364	NA
SPSNORNA.43	snR91	-1.30094	0.0702364	box H/ACA small nucleolar RNA snR91
SPBC1604.19c	trs8501	1.24564	0.0702364	TRAPP III complex subunit Trs85a
SPBC25B2.07c	mmb1	1.33407	0.0707646	mitochondrial microtubule binder Mmb1
SPCP1E11.06	apl4	0.874039	0.0708294	AP-1 adaptor complex gamma subunit Apl4
SPNCRNA.876	NA	-1.24446	0.0708461	NA
SPAC4F10.18	nup37	0.852111	0.0708461	nucleoporin, WD repeat Nup37
SPBC2A9.06c	nus1	2.33339	0.0708461	di-trans,poly-cis-decaprenylcistransferase Nus1
SPNCRNA.1681	NA	-1.98818	0.0715303	NA
SPCC4G3.19	alp16	1.21255	0.0715549	gamma tubulin complex GCP6 subunit Alp16
SPBP16F5.08c	fmo1	1.19327	0.0715549	ER flavin-containing N,N-dimethylaniline monooxygenase activity Fmo1
SPBC17D11.08	NA	0.876008	0.0715549	NA
SPAC959.08	rpl2102	-1.54989	0.0715549	60S ribosomal protein L21
SPBC18H10.11c	ppr2	3.12577	0.0717858	mitochondrial PPR repeat protein Ppr2
SPNCRNA.1614	NA	-1.84933	0.0720004	NA
SPAC5H10.12c	otg1	-1.44072	0.0720227	alpha-1,3-galactosyltransferase Otg1
SPAC13D6.05	alp11	-0.753669	0.072117	tubulin specific chaperone cofactor B
SPBC4F6.05c	emp46	1.04718	0.0725411	lectin family glycoprotein receptor Emp46
SPNCRNA.1353	NA	-1.3568	0.0725411	NA
SPNCRNA.1374	NA	-1.63326	0.0726191	NA
SPBC119.02	ubc4	-1.27882	0.0726438	ubiquitin conjugating enzyme E2 for APC and SCF Ubc4/UbcP1
SPBC428.20c	alp6	1.82129	0.0726634	gamma tubulin complex GCP3 subunit Alp6
SPBC651.01c	nog1	-0.907995	0.0726634	ribosome export GTP binding protein Nog1
SPAC9E9.15	SPAC9E9.15	-1.12803	0.0726634	mitochondrial protein complex assembly protein
SPAC21E11.05c	NA	1.17091	0.072836	NA
SPBC25B2.11	pof2	2.42575	0.072836	F-box protein Pof2
SPAC144.17c	SPAC144.17c	2.28606	0.072836	6-phosphofructo-2-kinase
SPBC20F10.06	mad2	-1.05088	0.0728688	mitotic spindle checkpoint protein Mad2
SPAC31A2.09c	apm4	1.12727	0.072887	AP-2 adaptor complex mu subunit Apm4
SPBC725.14	arg6	-0.782401	0.072887	acetylglutamate synthase Arg6
SPBC887.13c	cem1	0.977294	0.072887	3-oxoacyl-[acyl-carrier-protein]-synthase condensing enzyme Cem1
SPNCRNA.714	NA	-3.8623	0.072887	NA
SPBC1861.08c	lea1	-0.96435	0.073201	U2 snRNP-associated protein Lea1
SPBC21C3.03	NA	0.802794	0.073201	NA
SPAC5D6.01	rps2202	-1.64086	0.073201	40S ribosomal protein S15a
SPAC513.07	SPAC513.07	-0.956554	0.073201	flavonol reductase/cinnamoyl-CoA reductase family
SPCC5E4.04	cut1	2.0304	0.0733911	separase/separin
SPAC24H6.10c	SPAC24H6.10c	-1.14286	0.0733911	phospho-2-dehydro-3-deoxyheptonate aldolase
SPBC1271.14	aga1	1.02376	0.0737498	acetyl-CoA:L-glutamate N-acetyltransferase
SPAC328.01c	msn5	0.976745	0.0737791	karyopherin/importin beta family nuclear import/export signal receptor
SPCC790.02	pep3	1.18709	0.0737791	HOPS/CORVET complex subunit, ubiquitin-protein ligase E3 Pep3/Vps18
SPAC10F6.10	rio1	-0.766929	0.0737791	protein kinase, RIO family Rio1
SPAC23A1.10	tef102	-1.71993	0.0737791	translation elongation factor EF-1 alpha Ef1a-b
SPBP8B7.09c	los1	1.36263	0.074515	karyopherin/importin-beta family nuclear import receptor Los1
SPBC776.07	mam33	-0.715552	0.074515	mitochondrial ribosome assembly protein Mam33
SPAC4F8.02c	mrpl40	1.4328	0.074515	mitochondrial ribosomal protein subunit L24
SPAC3A11.02	NA	0.99981	0.0748771	NA
SPAC1782.03	saf3	1.19134	0.0749244	splicing associated factor Saf3
SPBC1289.11	spf38	1.1567	0.0749244	U5 snRNP complex subunit Spf38
SPAC17A2.06c	vps8	1.46227	0.0749244	CORVET complex WD repeat subunit Vps8
SPAPB17E12.11	ost3	-0.761318	0.0749844	oligosaccharyltransferase gamma subunit Ost3
SPAC688.10	rev3	0.831258	0.0749844	mitochondrial DNA polymerase, zeta catalytic subunit Rev3
SPAC4G8.09	SPAC4G8.09	1.27028	0.0749844	mitochondrial leucine-tRNA ligase
SPAC1B2.05	mcm5	0.847175	0.075212	MCM complex subunit Mcm5
SPAC11D3.16c	NA	2.05469	0.075212	NA
SPAC20H4.04	fml2	1.46047	0.0753824	ATP-dependent 3' to 5' DNA helicase
SPCC1450.06c	grx3	1.82021	0.0753824	CIA machinery monothiol glutaredoxin Grx3
SPAC1556.06	NA	-0.892333	0.0753824	NA
SPMITTRNATYR.01	SPMITTRNATYR.01	2.68664	0.075457	tRNA Tyrosine (gua), mitochondrial
SPNCRNA.758	NA	-1.97203	0.0754972	NA
SPAC1093.01	ppr5	-1.36118	0.0754972	mitochondrial PPR repeat protein Ppr5
SPSNORNA.20	snR30	-1.58415	0.0754972	small nucleolar RNA U17
SPAC922.07c	atd2	3.00981	0.0757391	aldehyde dehydrogenase
SPBC2D10.10c	fib1	-0.942288	0.0758382	fibrillarin, rRNA and histone methyltransferase
SPAC25B8.14	mal2	2.88354	0.0758382	CENP-O ortholog Mal2
SPAC15A10.06	SPAC15A10.06	1.18964	0.0759124	CPA1 sodium ion/proton antiporter
SPAC977.17	SPAC977.17	-1.22017	0.0759124	plasma membrane aquaporin family transmembrane transporter
SPAC1F12.04c	SPAC1F12.04c	3.64253	0.0764208	peroxisomal protein Pex11 paralog
SPBC405.03c	SPBC405.03c	1.29472	0.0767498	transmembrane transporter
SPAC17D4.03c	cis4	1.02055	0.0769552	Golgi zinc importer, CDF family, Cis4
SPBP35G2.10	mit1	1.45159	0.0769552	SHREC complex ATP-dependent chromatin remodeller Mit1
SPBC646.10c	nop56	-1.11135	0.0770553	U3 snoRNP-associated protein Nop56
SPBC651.07	NA	1.01883	0.0771267	NA
SPAC29A4.09	rrp17	-0.914122	0.0778254	rRNA exonuclease Rrp17
SPAC16C9.05	cph1	1.02205	0.0781736	Clr6 histone deacetylase associated PHD finger protein Cph1
SPAC4F10.20	grx1	-1.38392	0.0781736	glutaredoxin Grx1
SPAC1B3.06c	NA	1.75143	0.0781736	NA
SPAC212.04c	NA	2.03085	0.0781736	NA
SPAPJ698.03c	prp12	0.808847	0.0781736	U2 snRNP-associated protein, WD repeat protein Sap130
SPBC3B8.11	rrn6	0.70383	0.0781736	RNA polymerase I general transcription initiation factor subunit Rrn6
SPCC285.17	spp27	0.64912	0.0781736	RNA polymerase I upstream activation factor complex subunit Spp27
SPAC1B3.07c	vps28	0.674836	0.0781736	ESCRT I complex subunit Vps28
SPAC12G12.02	efg1	-0.83435	0.0783814	rRNA processing protein Efg1
SPAC110.04c	pss1	-1.57725	0.0788824	heat shock protein Pss1
SPBC15D4.15	pho2	1.00395	0.0789325	4-phosphoerythronate phosphatase/2-phosphoglycolate phophatase, involved in detoxification of glycolytic by-products
SPAC25H1.07	emc1	0.698945	0.0800848	ER membrane protein complex subunit Emc1
SPAC56E4.06c	ggt2	1.05917	0.0800848	gamma-glutamyltranspeptidase Ggt2
SPAC26H5.10c	tif51	-1.01867	0.0800848	translation elongation and termination factor eIF5A
SPBC1703.06	pof10	-0.866896	0.0801956	F-box/WD repeat protein Pof10
SPAC644.13c	SPAC644.13c	1.77446	0.0801956	Rab GTPase binding
SPAC13C5.04	NA	-0.995817	0.0804083	NA
SPAC29A4.19c	cta5	1.33995	0.0805955	Ca2+/Mn2+ transporting P-type ATPase P5 type Cta5
SPAC8C9.07	fyv7	-0.823561	0.0809475	rRNA processing protein Fyv7
SPNCRNA.66	NA	6.29073	0.0809475	NA
SPBC27B12.14	cbp4	-1.0983	0.0811312	mitochondrial respiratory complex III assembly protein Cbp4
SPBC1709.17	met7	0.782938	0.0811312	folylpolyglutamate synthase Met7
SPAPB1A11.06	NA	-2.30708	0.0811312	NA
SPNCRNA.620	NA	-2.36696	0.0811312	NA
SPNCRNA.870	NA	-1.94111	0.0811312	NA
SPBC30D10.05c	SPBC30D10.05c	1.03466	0.0811312	sepiapterin reductase
SPCC11E10.02c	gpi8	2.07857	0.0813818	pig-K
SPAC5H10.06c	adh4	-0.854466	0.0815251	alcohol dehydrogenase Adh4
SPNCRNA.1233	NA	-2.66357	0.0815251	NA
SPAC23A1.19c	hrq1	1.51284	0.0815394	RecQ type DNA helicase Hrq1
SPAC22E12.16c	pik1	0.782524	0.0816095	1-phosphatidylinositol 4-kinase Pik1
SPBC660.08	atg38	-1.07825	0.0816496	PtdIns3K complex subunit Atg38
SPAC323.06c	uba5	0.844154	0.0819206	NEDD8 activating enzyme E1-type Uba5
SPAC29A4.02c	SPAC29A4.02c	-1.05527	0.0821606	translation elongation factor EF-1 gamma subunit
SPAC1039.05c	klf1	1.75942	0.0828315	DNA-binding transcription factor, zf-fungal binuclear cluster type Klf1
SPBC800.02	whi5	2.19622	0.0828315	SBF complex transcription corepressor, Whi5
SPNCRNA.1409	NA	-2.19561	0.0829311	NA
SPCC1739.13	ssa2	-1.50283	0.0829311	Hsp70 family heat shock protein Ssa2
SPNCRNA.1435	NA	1.85369	0.0833052	NA
SPAC9E9.04	SPAC9E9.04	-1.01893	0.0836597	bcap family homolog, vesicle-mediated transport protein
SPBC1652.02	SPBC1652.02	1.22637	0.0836597	APC amino acid transmembrane transporter
SPCPB16A4.05c	ure7	1.00653	0.0836597	urease accessory protein UreG
SPBC1709.08	cft1	0.709532	0.0841955	mRNA cleavage and polyadenylation specificity factor complex, WD repeat protein Cft1
SPBC336.01	fbh1	1.03186	0.0841955	DNA helicase I, ubiquitin ligase F-box adaptor Fbh1
SPAC140.02	gar2	-0.762904	0.0841955	nucleolin, nucleolar histone chaperone required for rRNA metabolism
SPNCRNA.1587	NA	3.33207	0.0841955	NA
SPBC16A3.15c	nda2	0.637192	0.0841955	tubulin alpha 1
SPSNORNA.40	snR42	-1.40616	0.0841955	box H/ACA small nucleolar RNA snR42
SPCC777.13	vps35	0.685108	0.0841955	retromer complex subunit Vps35
SPBC13G1.08c	ash2	2.13433	0.0842318	Ash2-trithorax family protein
SPBC609.02	NA	2.5369	0.0842318	NA
SPBC23G7.05	sui1	-0.92197	0.0842318	translation initiation factor eIF1
SPAC2C4.14c	ppk11	1.24023	0.084575	PAK-related GC kinase Ppk11
SPNCRNA.937	NA	1.83482	0.0853204	NA
SPAC1952.17c	tbc13	1.35271	0.0854851	RabGAP Tbc13
SPBPB21E7.11	NA	-1.18602	0.0855567	NA
SPAC57A10.14	sgf11	-0.705886	0.0855567	SAGA complex deubiquitinating submodule subunit Sgf11
SPBC16D10.02	trm11	2.55614	0.0855567	tRNA (guanine-N2-)-methyltransferase catalytic subunit Trm11
SPAC6G10.07	cbc1	0.887428	0.0857104	nuclear cap-binding complex large subunit
SPAC22A12.08c	crd1	-0.698616	0.0857104	cardiolipin synthase/ hydrolase fusion protein Crd1
SPAC18B11.06	lcp5	-1.04281	0.0857104	U3 snoRNP-associated protein Lcp5
SPAC14C4.05c	man1	1.28176	0.0857104	LEM domain nuclear inner membrane protein Man1, Sad1 interacting factor
SPAC1B3.18c	mrps18	1.55851	0.0857104	mitochondrial ribosomal protein subunit S11
SPNCRNA.1160	NA	2.63241	0.0857104	NA
SPNCRNA.799	NA	0.79934	0.0857104	NA
SPCC825.05c	pwi1	-0.845901	0.0857104	splicing coactivator Srm160
SPMITTRNALYS.01	SPMITTRNALYS.01	3.0909	0.0857104	tRNA Lysine (uuu), mitochondrial
SPAC22F3.13	tsc1	1.14025	0.0857104	Rheb GAP, hamartin Tsc1
SPBC106.19	ppr10	2.11409	0.085798	mitochondrial PPR repeat protein Ppr10
SPCC663.18	SPCC663.18	-1.45884	0.085798	GTPase interacting protein involved in vesicle tethering at the Golgi
SPBC17G9.13c	cup1	1.47416	0.0858329	mitochondrial LYR family protein Cup1/Lyr1
SPBC16G5.03	mrz1	1.22579	0.0858329	ubiquitin-protein ligase E3/SUMO transferase, Topors, possibly associated with DNA damage
SPCC63.06	NA	0.924184	0.0859323	NA
SPNCRNA.1259	NA	-2.39099	0.0862028	NA
SPAC9G1.04	oxa101	1.74805	0.0862028	mitochondrial inner membrane insertase Oxa101
SPCC4G3.08	psk1	-0.802947	0.0862307	serine/threonine protein kinase S6K family Psk1
SPBC2G2.17c	psu2	-1.68985	0.0867949	cell wall beta-glucosidase Psu2
SPBC16E9.05	erg6	0.984254	0.0867991	sterol 24-C-methyltransferase Erg6
SPCC1919.09	tif6	-0.796497	0.0869181	translation initiation factor-like ribosome biogenesis protein
SPBC2D10.14c	myo51	0.992967	0.0870475	myosin type V
SPBC4B4.10c	atg5	1.09498	0.08708	autophagy associated protein Atg5
SPAC11D3.11c	SPAC11D3.11c	1.03116	0.08708	DNA-binding transcription factor, zn(2)-C6 fungal-type, truncated
SPAC227.03c	yea6	1.32425	0.08708	mitochondrial carrier, NAD Yea6
SPBC19C2.11c	mdm34	1.05106	0.0871698	ERMES complex subunit, membrane tether and lipid transfer protein Mdm34
SPNCRNA.725	NA	1.90384	0.0871698	NA
SPAC26H5.02c	mgs1	1.75918	0.0871767	DNA replication ATPase Mgs1
SPAC17G6.13	NA	-1.2862	0.0871767	NA
SPNCRNA.1364	NA	-1.0849	0.0871767	NA
SPAC23H4.18c	rbx1	-1.2427	0.0871767	SCF complex, Cul4-RING and CLRC ubiquitin ligase ligase E3 subunit Rbx1
SPCC132.01c	rqc2	1.12352	0.0871767	ribosome quality control complex subunit Rqc2
SPAC15F9.01c	glm1	2.08153	0.0873164	Glomulin, ubiquitin-protein transferase inhibitor Glm1
SPAC2F3.16	SPAC2F3.16	0.858518	0.0873164	ubiquitin-protein ligase E3, implicated in DNA repair
SPBC29A10.05	exo1	1.70459	0.087414	exonuclease I Exo1
SPBC14C8.17c	spt8	1.46454	0.087414	SAGA complex subunit Spt8
SPAC15A10.01	atm1	1.23668	0.0875426	mitochondrial iron-sulfur cluster exporter Atm1
SPNCRNA.662	NA	-1.09848	0.087875	NA
SPAC11E3.11c	syt22	1.61826	0.0882411	ArfGEF Syt22
SPNCRNA.670	NA	3.69327	0.0891711	NA
SPAC823.05c	tlg2	1.112	0.0891711	SNARE Tlg2
SPAC56E4.04c	cut6	1.02814	0.0899059	acetyl-CoA/biotin carboxylase
spncrna.9001	NA	0.903581	0.0899818	NA
SPAC6F6.01	cch1	1.23216	0.0908924	plasma membrane calcium ion import channel Cch1
SPAC1610.03c	crp79	2.7256	0.0908924	poly(A) binding protein Crp79
SPAC1039.03	NA	0.92945	0.0908924	NA
SPAC9.11	NA	2.02304	0.0908924	NA
SPCP25A2.03	tho1	0.649192	0.0908924	THO complex subunit Tho1
SPAC2F3.15	lsk1	0.808258	0.0910591	P-TEFb-associated cyclin-dependent protein kinase Lsk1
SPSNRNA.07	snu32	-1.4094	0.0910591	small nucleolar RNA U3B
SPBC21C3.09c	oaa1	-0.772665	0.0912145	mitochondrial acylpyruvase Oaa1
SPBC685.04c	aps2	0.998822	0.0918178	AP-2 adaptor complex sigma subunit Aps2
SPBC646.12c	gap1	0.802762	0.0918178	RasGAP Gap1
SPAC3H1.04c	mdm31	1.23434	0.0924376	mitochondrial inner membrane protein Mdm31, unknown biological role, interacts with ERMES
SPBC1773.01	csc3	0.639437	0.0931328	SIP/FAR complex WD repeat (scaffold) subunit, striatin Csc3
SPBC577.12	dph6	1.13194	0.0932481	diphthamide synthetase Dph6
SPBC32F12.09	rum1	1.4575	0.0932481	CDK inhibitor Rum1
SPAC31G5.09c	spk1	1.42276	0.0932481	MAP kinase Spk1
SPAC7D4.07c	trx1	-1.17152	0.0932481	cytosolic thioredoxin Trx1
SPAC11H11.05c	fta6	-0.922435	0.093265	Mis6-Sim4 complex subunit Fta6
SPAC6G10.09	ghs1	-0.858902	0.093265	glucosidase I Ghs1
SPBC19G7.06	mbx1	-0.631406	0.093265	DNA-binding transcription factor, MADS-box Mbx1
SPNCRNA.1569	NA	3.57904	0.0935587	NA
SPAC25B8.16	pop100	2.10149	0.0937289	RNase P and RNase MRP subunit Pop100
SPBPB8B6.03	fah1	-2.35148	0.0937847	fatty acid amide hydrolase Fah1
SPAC1039.07c	NA	1.9156	0.0945221	NA
SPNCRNA.611	NA	2.89052	0.0945715	NA
SPBC543.04	npr3	0.757341	0.0945715	GATOR1-SEACIT GTPase activating complex subunit Npr3
SPBC1773.05c	tms1	0.832348	0.0945715	xylitol dehydrogenase
SPBC36.10	ups2	0.912427	0.0945715	phosphatidic acid transfer protein Ups2
SPAC9G1.09	sid1	1.75084	0.0947338	PAK-related GC kinase Sid1
SPAC664.14	amt2	-0.997063	0.0953189	plasma membrane ammonium transmembrane transporter Amt2
SPAC17A2.03c	vma6	0.655312	0.0953189	V-type ATPase V0 subunit d
SPBC2D10.16	mhf1	-1.13104	0.0955139	CENP-S ortholog, FANCM-MHF complex subunit Mhf1
SPMITNCRNA.01	rnpB	-1.19982	0.0956637	mitochondrial RNase P RNA
SPCC1322.12c	bub1	0.679589	0.0957735	mitotic spindle checkpoint kinase Bub1
SPMITTRNAMET.02	SPMITTRNAMET.02	2.49196	0.0958704	tRNA Methionine (cau), mitochondrial
SPAC1F5.09c	shk2	3.49702	0.0958917	PAK-related kinase Shk2
SPCC330.03c	SPCC330.03c	-1.36564	0.0958917	NADPH-hemoprotein reductase
SPNCRNA.565	NA	-2.88926	0.0959953	NA
SPBC1347.01c	rev1	0.994993	0.0960232	deoxycytidyl transferase Rev1
SPBC1306.02	trm734	1.39936	0.0960232	tRNA (guanosine 34-2'-O)-methyltransferase regulator Trm734
SPBC4B4.07c	usp102	1.64167	0.0960232	U1 snRNP-associated protein Usp102
SPAC9G1.06c	cyk3	0.711268	0.0964925	Nebulin-family actin filament anchoring protein Cyk3
SPAC1639.01c	elo1	-0.693402	0.0964925	fatty acid elongase Elo1
SPBC354.12	gpd3	-1.31163	0.0965101	glyceraldehyde 3-phosphate dehydrogenase Gpd3
SPCC553.03	pex1	1.29381	0.0965101	AAA family ATPase Pex1
SPBC776.03	hom6	-0.866546	0.0974262	homoserine dehydrogenase Hom6
SPAC2F7.06c	pol4	1.38483	0.0974262	DNA polymerase X family
SPCP1E11.09c	rpp103	-1.061	0.0974262	ribosomal protein P1 Rpp103
SPAC823.11	sgp1	1.27736	0.0974262	sphingosine-1-phosphate phosphatase Spg1/Lcb3
SPBC8D2.18c	SPBC8D2.18c	1.05236	0.0974262	adenosylhomocysteinase
SPAC22H10.13	zym1	-1.15091	0.0974262	metallothionein Zym1
SPBC1289.08	uap1	1.11506	0.0975847	UDP-N-acetylglucosamine diphosphorylase Uap1/Qri1
SPCC1223.13	cbf12	-1.04003	0.0976848	DNA-binding transcription factor, CBF1/Su(H)/LAG-1 family Cbf12
SPBC947.08c	hip4	0.8056	0.0976848	histone H3.3-H4 chaperone, HIR complex subunit Hip4
SPAC13D6.02c	byr3	-0.867762	0.0978168	translational activator, zf-CCHC type zinc finger protein
SPAC513.03	mfm2	3.28459	0.0978168	M-factor precursor Mfm2
SPAC2F3.08	sut1	1.01633	0.0978168	plasma membrane sucrose/maltose:proton symporter Sut1
SPAC14C4.04	NA	0.879102	0.0979294	NA
SPBP8B7.14c	dpb2	1.3612	0.0982531	DNA polymerase epsilon catalytic subunit B, Dpb2
SPAPB1E7.14	iec5	1.14806	0.0982531	Ino80 complex subunit Iec5
SPBC19G7.01c	msh2	1.77245	0.0982531	MutS protein homolog 2
SPBC16H5.14c	NA	2.4147	0.0982531	NA
SPNCRNA.885	NA	-1.6963	0.0982531	NA
SPAC18B11.04	ncs1	-0.723566	0.0982531	neuronal calcium sensor related protein Ncs1
SPAC4F10.11	spn1	1.50531	0.0982531	mitotic septin Spn1
SPBC16E9.06c	uvi31	1.80453	0.0982531	mitochondrial [4Fe-4S] cluster transfer protein Uvi31
SPBC428.17c	wpl1	1.5191	0.0982531	cohesin loading/unloading factor (WAPL) Wpl1
SPAC2E12.05	wtf1	-0.789428	0.0982531	wtf element (truncated) Wtf1
SPBC30B4.03c	ldb1	0.771662	0.0982538	LIM domain binding protein, transcription coregulator
SPAC144.10c	gwt1	-0.666313	0.0986058	pig-W
SPAC328.09	SPAC328.09	-0.936046	0.0986695	mitochondrial carrier, 2-oxoadipate/2-oxoglutarate
SPAC17A5.12	ucp7	1.0257	0.0986695	UBA/TPR/DNAJ domain protein Ucp7
SPBC15C4.03	mrs6	1.05979	0.0988705	Rab geranylgeranyltransferase escort protein Mrs6
SPAC5H10.08c	pan6	1.58641	0.0988705	pantoate-beta-alanine ligase
SPBC19C2.15c	phs1	1.68637	0.0988705	3-hydroxyacyl-CoA dehydratase involved in very long-chain fatty acid elongation Phs1
SPBC1734.12c	alg12	0.703221	0.0989869	dolichyl pyrophosphate Man7GlcNAc2 alpha-1,6-mannosyltransferase Alg12
SPAPJ760.03c	NA	1.85257	0.0989869	NA
SPNCRNA.1115	NA	-1.44731	0.0989869	NA
SPAP27G11.13c	nop10	-1.01394	0.0989869	box H/ACA snoRNP complex protein
SPBC16A3.08c	oga1	-1.14077	0.0989869	ribosome preservation factor, Stm1 homolog Oga1
SPAC13C5.01c	pre9	0.912707	0.0989869	20S proteasome complex subunit alpha 3 Pre9
SPBC725.03	SPBC725.03	-0.995472	0.0989869	pyridoxamine 5'-phosphate oxidase
SPBC1604.20c	tea2	0.718785	0.0989869	kinesin family plus-end directed microtubule motor Tea2
SPBC13G1.05	SPBC13G1.05	2.52859	0.0991469	ER protein folding protein
SPAC1805.05	cki3	0.695735	0.0995854	serine/threonine protein kinase (CK1 family) Cki3
SPAC4A8.05c	myp2	2.23477	0.0995854	myosin II heavy chain Myo3
SPAC19E9.03	pas1	-0.888204	0.0995854	cyclin Pas1
SPAC4H3.11c	ppc89	0.801482	0.0995854	spindle pole body protein Ppc89
SPAC589.05c	qng1	1.43915	0.0995854	tRNA queuosine nucleoside glycosylase Qng1
SPAC5H10.04	SPAC5H10.04	-0.965338	0.0995854	NADPH dehydrogenase, (Old yellow enzyme) involved in small alpha,beta-unsaturated carbonyl compounds
SPAC227.11c	yos9	0.752118	0.0995854	sensor for misfolded ER glycoproteins Yos9
SPAC3H1.03	mug151	3.25326	0.100157	SAP30 binding protein ortholog
SPCC970.09	sec8	0.730775	0.100219	exocyst complex subunit Sec8
SPBP8B7.15c	mpe1	1.2273	0.100595	mRNA cleavage ubiquitin-protein ligase E3 Mpe1
SPBC365.16	NA	0.725339	0.100595	NA
SPAC1782.08c	rex3	1.76767	0.100595	exonuclease Rex3
SPBC15D4.03	slm9	0.627445	0.100595	histone H3.3-H4 chaperone, HIR complex WD repeat subunit Hip2
SPAC17H9.06c	NA	2.07807	0.101409	NA
SPAC1805.12c	ubi2	-0.91174	0.101449	ribosomal-ubiquitin fusion protein Ubi2
SPAC13G7.12c	eki1	1.10594	0.101775	choline/ethanolamine kinase Eki1
SPAC1D4.14	tho2	0.912444	0.101775	THO complex subunit Tho2
SPAC1687.07	NA	-0.975933	0.102174	NA
SPBC365.06	pmt3	-0.948025	0.102549	ubiquitin-like protein modifier SUMO
SPBC31F10.04c	srb4	1.65321	0.102549	mediator complex subunit Med17
SPAC644.18c	bet3	0.74955	0.102591	TRAPP I, II and III complex RabGEF subunit Bet3
SPBC577.10	pre4	0.874308	0.102914	20S proteasome complex subunit beta 7, Pre4
SPAC8E11.02c	rad24	-1.07144	0.102928	14-3-3 protein Rad24
SPMITTRNAARG.01	SPMITTRNAARG.01	1.83678	0.102928	tRNA Arginine (ucu), mitochondrial
SPCC24B10.15	swt1	1.98767	0.103042	RNA endoribonuclease involved in mRNP quality control Swt1
SPNCRNA.1389	NA	-1.37085	0.103182	NA
SPSNRNA.02	snu2	-1.27507	0.10331	small nuclear RNA U2
SPBC3H7.08c	NA	-1.41642	0.103395	NA
SPAC1006.06	rgf2	0.694018	0.103529	RhoGEF for Rho1 Rgf2
SPCC895.03c	sua5	0.972963	0.103529	mitochondrial tRNA N6-threonyl-carbamoyl-adenosine (t6A) Sua5
SPBC725.17c	rrn11	2.17368	0.104249	RNA polymerase I general transcription initiation factor subunit Rrn11
SPBC106.13	gid9	0.859315	0.104254	GID complex subunit Gid9
SPNCRNA.626	NA	1.97753	0.104254	NA
SPBC21C3.04c	mrx14	0.843277	0.104567	mitochondrial ribosomal protein subunit L34
SPBC2D10.07c	mmp1	1.05206	0.104763	mitochondrial inner membrane peptidase complex catalytic subunit
SPAC22G7.06c	ura1	-1.29734	0.105276	carbamoyl-phosphate synthase (glutamine hydrolyzing), aspartate carbamoyltransferase Ura1
SPBPJ4664.05	NA	1.12389	0.105288	NA
SPNCRNA.1328	NA	1.57216	0.105288	NA
SPAC227.12	rna4	2.6289	0.105355	U4/U6 x U5 tri-snRNP complex WD repeat subunit Rna4
SPSNRNA.03	snu3	-1.21979	0.105355	small nucleolar RNA U3
SPCC622.13c	tti1	1.20783	0.105355	ASTRA complex subunit, armadillo-type fold Tti1
SPBC21B10.08c	NA	-0.627082	0.105925	NA
SPAC1635.01	por1	-0.743901	0.106274	mitochondrial outer membrane voltage-dependent anion-selective channel Por1
SPBC1861.05	SPBC1861.05	1.63643	0.106274	bifunctional pseudouridylate synthase/pseudouridine kinase
SPBP22H7.05c	abo2	1.76959	0.106639	ATPase histone chaperone
SPAC24B11.09	mpc2	-0.815153	0.106639	mitochondrial carrier, pyruvate Mpc2
SPNCRNA.1381	NA	1.59341	0.106639	NA
SPNCRNA.683	NA	1.67823	0.106639	NA
SPAC3C7.13c	SPAC3C7.13c	-0.920078	0.106639	glucose-6-phosphate 1-dehydrogenase
SPAC328.04	spg4	0.975598	0.106639	microtubule severing ATPase Spg4
SPCC23B6.05c	ssb3	2.75116	0.106639	DNA replication factor A subunit Ssb3
SPBC947.02	apl2	0.619822	0.106667	AP-1 adaptor complex beta subunit Apl2
SPNCRNA.1344	NA	-1.481	0.106667	NA
SPBP23A10.03c	sdh7	0.846011	0.106667	mitochondrial respiratory chain complex II assembly LYR family protein Sdh7
SPAPB1A10.07c	SPAPB1A10.07c	0.64417	0.106667	sphingolipid biosynthesis protein
SPNCRNA.214	ter1	-0.771048	0.106667	telomerase RNA
SPBC1773.06c	adh8	-1.23401	0.106705	alcohol dehydrogenase
SPAC227.14	yfh7	-0.910042	0.106942	uridine kinase Yfh7
SPBC19C2.01	cdc28	0.931751	0.107132	ATP-dependent RNA helicase Cdc28
SPAC167.06c	NA	0.888386	0.10715	NA
SPBC1289.15	pfl5	0.766782	0.107879	cell surface glycoprotein, flocculin Pfl5
SPCC576.03c	tpx1	-1.2433	0.108454	thioredoxin peroxidase Tpx1
SPBC19G7.10c	pdc2	0.730069	0.108596	topoisomerase II-associated deadenylation-dependent mRNA-decapping factor Pdc2
SPAC25B8.18	NA	-0.859339	0.108918	NA
SPAC144.06	apl5	0.608519	0.108926	AP-3 adaptor complex subunit Apl5
SPAC22A12.10	ept1	0.949812	0.108926	diacylglycerol cholinephosphotransferase/ diacylglycerol ethanolaminesphotransferase Ept1
SPNCRNA.1481	NA	3.48798	0.108926	NA
SPNCRNA.968	NA	-0.799701	0.108926	NA
SPAC630.05	gyp7	0.723533	0.109154	RabGAP Gyp7
SPAC22E12.14c	sck2	1.14038	0.109154	serine/threonine protein kinase S6K family Sck2
SPCC61.01c	str2	0.722149	0.109154	plasma membrane siderophore-iron transmembrane transporter Str2
SPAC926.04c	hsp90	-1.55078	0.109479	Hsp90 chaperone
SPBC1861.01c	cnp3	1.14455	0.109996	CENP-C ortholog Cnp3
SPCC1442.09	trp3	-0.595169	0.109996	anthranilate synthase component I Trp3
SPAC343.03	apc11	1.96696	0.110189	anaphase-promoting complex ubiquitin -protein ligase E3 subunit Apc11
SPAC4G9.10	arg3	-0.84536	0.110189	ornithine carbamoyltransferase Arg3
SPBC24C6.11	cwf14	0.867222	0.110189	G10 protein
SPAC1F5.05c	mso1	1.09877	0.110189	exocytic docking protein Mso1
SPAC1834.09	NA	0.800629	0.110189	NA
SPNCRNA.1036	NA	2.28358	0.110189	NA
SPNCRNA.536	NA	2.25073	0.110189	NA
SPBC1604.02c	ppr1	1.25101	0.110189	mitochondrial PPR repeat protein Ppr1
SPBC13E7.11	rbd1	1.26125	0.110189	mitochondrial rhomboid protease
SPMITTRNALEU.01	SPMITTRNALEU.01	2.49317	0.110189	tRNA Leucine (uaa), mitochondrial
SPAC1399.05c	toe1	2.01128	0.110189	DNA-binding transcription factor, zf-fungal binuclear cluster type
SPBC119.07	vps15	0.817243	0.110189	serine/threonine protein kinase Vps15
SPBC1778.01c	zuo1	-0.623043	0.110189	ribosome-associated chaperone, zuotin
SPNCRNA.1243	NA	1.6075	0.110695	NA
SPBC3B9.16c	nup120	1.59115	0.110912	nucleoporin, WD repeat Nup120
SPSNORNA.35	snR3	-1.11234	0.111087	box H/ACA small nucleolar RNA snR3
SPAC1B3.17	clr2	1.03673	0.111656	chromatin silencing protein Clr2
SPAC144.15c	cog1	1.06437	0.111656	Golgi transport complex subunit Cog1
SPCC1223.07c	drs1	-0.643788	0.111656	cytoplasmic aspartate-tRNA ligase Drs1
SPNCRNA.280	NA	-2.05266	0.111656	NA
SPSNORNA.34	NA	-1.31875	0.111656	NA
SPAC56F8.06c	alg10	1.8881	0.11198	dolichyl-phosphate-glucose-glycolipid alpha-glucosyltransferase Alg10
SPAC1952.05	gcn5	0.657304	0.11198	SAGA complex histone acetyltransferase catalytic subunit Gcn5
SPNCRNA.969	NA	1.16536	0.11198	NA
SPAC29B12.10c	pgt1	1.36734	0.11198	plasma membrane glutathione transmembrane transporter Pgt1
SPCC553.02	qns1	-0.637681	0.11198	glutamine-dependent NAD(+) synthetase Qns1
SPBC409.04c	mis12	1.72367	0.112165	MIS12/MIND complex Mis12
SPAC2F7.10	akr1	1.41514	0.112547	palmitoyltransferase Akr1
SPAC25B8.08	NA	0.721901	0.112548	NA
SPBC3B9.10	vti1	-0.616887	0.112548	SNARE Vti1
SPAC13G7.11	mba1	0.870617	0.112562	mitochondrial membrane-associated ribosome receptor Mba1
SPBC4C3.08	otg2	1.60538	0.112612	alpha-1,3-galactosyltransferase Otg2
SPAC823.12	vps11	0.659697	0.112653	HOPs/CORVET complex ubiquitin protein ligase E3 subunit Vps11
SPNCRNA.1419	NA	-2.20943	0.112846	NA
SPCC24B10.05	tim9	-0.836187	0.112846	Tim9-Tim10 complex subunit Tim9
SPAC26H5.11	mug56	1.40634	0.113154	spore wall assembly lipid binding protein Mug56
SPAC328.03	tps1	-1.03162	0.113154	alpha,alpha-trehalose-phosphate synthase [UDP-forming]
SPBC21B10.15	NA	-0.756977	0.113473	NA
SPBP16F5.07	apm1	0.697564	0.113585	AP-1 adaptor complex mu subunit Apm1
SPCC1494.01	NA	1.33934	0.113585	NA
SPNCRNA.1578	NA	5.3331	0.113585	NA
SPAC1A6.07	sle1	0.746549	0.113585	eisosome assembly protein Seg1
SPAC16A10.06c	nse2	-0.692444	0.11366	Smc5-6 complex non-SMC SUMO ligase subunit Nse2
SPBC18H10.16	vhc1	0.719342	0.114337	vacuolar membrane cation-chloride cotransporter Vhc1
SPAC22G7.01c	fra1	0.832629	0.114956	iron responsive transcriptional regulator, peptidase family
SPBC23G7.06c	nvj2	1.03063	0.114956	nucleus-vacuole junction protein Nvj2
SPAC823.15	ppa1	0.955036	0.115167	serine/threonine protein phosphatase PP2A catalytic subunit Ppa1
SPBC29A10.14	rec8	1.42691	0.115713	meiotic cohesin complex kleisin subunit Rec8
SPAC1142.01	rqc1	-0.854132	0.116032	ribosome quality control complex (RQC) complex subunit Rqc1
SPAC12B10.11	exg2	1.44393	0.116077	cell wall glucan glucosidase Exg2
SPNCRNA.1669	NA	-1.29254	0.116291	NA
SPMITTRNAHIS.01	SPMITTRNAHIS.01	2.4809	0.116291	tRNA Histidine (gug), mitochondrial
SPAC4A8.16c	tif303	-0.906482	0.11657	translation initiation factor eIF3c
SPAC5H10.07	NA	-1.7674	0.116945	NA
SPBC4C3.09	otg3	0.717975	0.117268	alpha-1,3-galactosyltransferase Otg3
SPBC16A3.03c	ppr7	0.983812	0.117268	mitochondrial PPR repeat protein Ppr7
SPCC757.05c	SPCC757.05c	1.52956	0.117268	peptidase family M20 protein involved in glutathione catabolism
SPAC458.03	tel2	0.557757	0.117268	Tel2/Rad-5/Clk-2 family protein Tel2
SPAP27G11.14c	NA	1.69735	0.117308	NA
SPNCRNA.1382	NA	-1.93224	0.117308	NA
SPCC132.02	hst2	1.40381	0.117661	histone deacetylase, Sirtuin family, NAD-dependent Hst2
SPBC18H10.17c	mhr1	1.12594	0.117661	mitochondrial ribosomal protein subunit L67
SPBC14F5.10c	NA	0.817734	0.117661	NA
SPBC1289.07c	rpc40	-0.64423	0.11788	DNA-directed RNA polymerase I and III subunit Rpc40
SPAC27E2.07	pvg2	1.14295	0.118048	Golgi 4,6-pyruvylated galactose (PvGal) residue biosynthesis protein Pvg2
SPBP35G2.08c	air1	-0.799006	0.118091	TRAMP complex zinc knuckle subunit Air1
SPBC342.01c	alg6	1.49708	0.118516	glucosyltransferase Alg6
SPNCRNA.1373	NA	5.24411	0.118582	NA
SPAC57A7.12	ssz1	-1.26499	0.118686	heat shock protein Ssz1
SPAC922.09	NA	6.22709	0.118724	NA
SPAC26F1.10c	pyp1	-0.996376	0.118724	protein tyrosine phosphatase Pyp1
SPCC417.09c	SPCC417.09c	1.02104	0.118724	DNA-binding transcription factor
SPBC1709.07	erg27	2.6054	0.119169	3-keto sterol reductase Erg27
SPBP8B7.04	NA	1.9181	0.119169	NA
SPCC285.14	trs130	1.34308	0.119481	TRAPP II complex subunit Trs130
SPAC26F1.07	SPAC26F1.07	-0.887639	0.119775	NADPH-dependent aldo-keto reductase
SPNCRNA.1704	NA	-2.3098	0.119804	NA
SPAPB24D3.08c	NA	1.22623	0.120026	NA
SPBC428.15	NA	1.73272	0.120026	NA
SPCC645.09	mrpl37	1.75453	0.120062	mitochondrial ribosomal protein subunit L54
SPAC1805.10	NA	1.11122	0.120062	NA
SPNCRNA.1152	NA	-1.97117	0.120062	NA
SPAC57A10.09c	nhp6	0.605441	0.120062	HMG-box non-histone chromatin protein
SPBC32H8.08c	omh5	2.4298	0.120062	Golgi alpha-1,2-mannosyltransferase Omh5
SPBC30D10.17c	smi1	0.599391	0.120062	beta-glucan synthase adaptor protein Smi1
SPNCRNA.581	NA	-1.58974	0.120553	NA
SPBC1711.08	aha1	-1.29513	0.121635	chaperone activator Aha1
SPCC550.10	atd3	2.36085	0.121635	betaine-aldehyde dehydrogenase Atd3
SPBC146.09c	lsd1	0.880527	0.121725	histone demethylase SWIRM1
SPNCRNA.1263	NA	1.49684	0.121905	NA
SPAC14C4.03	mek1	1.38194	0.122131	Cds1/Rad53/Chk2 family protein kinase Mek1
SPAC14C4.02c	smc5	1.17547	0.122131	Smc5-6 complex SMC P-loop ATPase subunit Smc5
SPBC24C6.13	coa6	-0.805683	0.122439	cytochrome c oxidase assembly protein Coa6
SPBC11B10.02c	his3	0.661857	0.122444	histidinol-phosphate aminotransferase imidazole acetol phosphate transaminase His3
SPBC17D1.01	NA	0.795785	0.122444	NA
SPNCRNA.811	NA	-2.02509	0.122444	NA
SPAC1B2.02c	ugo1	0.643121	0.123401	mitochondrial fusion protein Ugo1
SPBP23A10.04	apc2	2.32002	0.123689	anaphase-promoting complex cullin family subunit Apc2
SPCC1442.15c	cox18	1.61558	0.123689	mitochondrial inner membrane insertase Cox18
SPAC17H9.04c	dri1	-0.800704	0.123689	RNA-binding protein involved in heterochromatin assembly Dri1
SPBC16C6.12c	las1	1.28476	0.123689	rRNA processing protein Las1
SPNCRNA.1498	NA	1.79162	0.123689	NA
SPNCRNA.1511	NA	-1.38546	0.123689	NA
SPNCRNA.839	NA	2.80606	0.123689	NA
SPBC14F5.04c	pgk1	-1.45283	0.123689	phosphoglycerate kinase Pgk1
SPCC10H11.01	prp11	0.788402	0.123689	ATP-dependent RNA helicase Prp11
SPBC8D2.14c	sed5	0.701946	0.123689	SNARE Sed5
SPAC630.12	SPAC630.12	1.76893	0.123689	GPI-remodelling mannose-ethanolamine phosphate phosphodiesterase
SPAC23D3.08	usp108	1.52577	0.123689	U1 snRNP-associated protein Usp108
SPAC12G12.03	cip2	0.719855	0.124114	RNA-binding protein Cip2
SPCC417.10	dal51	1.45195	0.124114	dipeptide transmembrane transporter Dal51
SPBC215.09c	erg10	0.691123	0.124114	acetyl-CoA C-acetyltransferase Erg10
SPBC3B9.01	fes1	-1.28626	0.124114	Hsp70 nucleotide exchange factor Fes1
SPAC24H6.09	gef1	0.846813	0.124114	RhoGEF for Cdc42 (Gef1)
SPBC4B4.08	ght2	-0.873185	0.124114	plasma membrane glucose/fructose:proton symporter Ght2
SPBC2F12.14c	gua1	-1.22447	0.124114	IMP dehydrogenase Gua1
SPBC16H5.12c	NA	0.579927	0.124114	NA
SPNCRNA.158	NA	-2.7803	0.124114	NA
SPNCRNA.1616	NA	-1.13924	0.124114	NA
SPNCRNA.276	NA	-2.79675	0.124114	NA
SPBC577.05c	rec27	5.66143	0.124114	meiotic recombination protein Rec27
SPAC18G6.04c	shm2	1.2864	0.124114	serine hydroxymethyltransferase Shm2
SPAC3G9.05	spa2	0.648399	0.124114	ArfGAP, GTPase-activating protein Spa2
SPBC21C3.16c	spt4	-1.08263	0.124114	DSIF transcription elongation factor complex subunit Spt4
SPAC869.05c	sul2	1.16176	0.124114	plasma membrane sulfate transmembrane transporter Sul2
SPBC19G7.19	tom5	-0.91425	0.124114	mitochondrial TOM complex subunit Tom5
SPNCRNA.878	NA	1.22709	0.124404	NA
SPAC664.10	klp2	0.811069	0.124731	kinesin-14 family minus-end directed microtubule motor Klp2
SPBC887.05c	cwf29	-0.610013	0.125038	RNA-binding protein Cwf29
SPAC6B12.02c	mus7	1.04819	0.125292	DNA repair protein Mus7/Mms22
SPBC839.02	aly1	0.712042	0.125474	arrestin-related substrate adaptor Aly1
SPBC725.10	NA	-0.924372	0.125474	NA
SPBPB21E7.08	NA	-0.81537	0.125474	NA
SPAC186.09	pdc102	-4.93472	0.12549	pyruvate decarboxylase
SPAC16A10.04	rho4	1.13635	0.12549	Rho family GTPase Rho4
SPBC1773.03c	NA	0.919547	0.125627	NA
SPNCRNA.787	NA	-3.16346	0.125627	NA
SPNCRNA.1089	NA	-2.13918	0.1263	NA
SPNCRNA.1116	NA	-0.734307	0.1263	NA
SPNCRNA.324	NA	2.20169	0.1263	NA
SPAC1071.03c	sil1	1.59394	0.1263	nucleotide exchange factor for the ER lumenal Hsp70 chaperone, Sil1
SPBC25H2.03	vac14	0.609828	0.1263	PAS complex subunit, involved in phosphoinositide metabolism Vac14
SPBC800.03	clr3	0.783968	0.126314	histone deacetylase (class II) Clr3
SPBC20F10.02c	SPBC20F10.02c	2.69305	0.126513	Golgi to plasma membrane transport protein
SPMIT.08	var1	0.925243	0.126513	mitochondrial ribosomal protein subunit S3
SPAC343.12	NA	-2.04287	0.1266	NA
SPAC19D5.02c	emc10	1.45361	0.126646	ER membrane protein complex subunit Emc10
SPAC458.05	pik3	0.602172	0.12688	phosphatidylinositol 3-kinase Pik3
SPBC28E12.01c	apc13	3.11011	0.127066	anaphase-promoting complex TPR lobe accessory factor Apc13
SPAC3G9.06	frs2	0.690426	0.127371	cytoplasmic phenylalanine-tRNA ligase alpha subunit Frs2
SPAC24C9.14	otu1	-0.596485	0.127371	ubiquitin-specific cysteine protease, OTU family, Otu1
SPBC947.10	dsc1	0.742907	0.128045	Golgi Dsc E3 ligase complex subunit Dsc1
SPAC1039.06	SPAC1039.06	2.2232	0.128045	D-serine ammonia-lyase activity
SPBC577.04	tho5	1.1083	0.128045	THO complex subunit Tho5
SPAC17G6.14c	uap56	-0.787821	0.128045	TREX complex subunit, ATP-dependent RNA helicase Uap56
SPBC216.01c	psy2	0.679097	0.128396	serine/threonine protein phosphatase PP4 regulatory subunit 3 Psy2
SPBC56F2.05c	SPBC56F2.05c	-0.940867	0.129049	DNA-binding transcription factor
SPCC63.04	mok14	0.578014	0.129164	spore wall alpha-1,4-glucan synthase, meiotic Mok14
SPBC31F10.09c	med10	0.76081	0.129383	mediator complex subunit Med10
SPAC24C9.05c	NA	1.5487	0.129643	NA
SPBC336.07	sfc3	0.658096	0.13015	transcription factor TFIIIC complex B box binding subunit Sfc3
SPAC22F3.11c	snu23	-0.777432	0.130181	U4/U6 x U5 tri-snRNP complex subunit Snu23
SPCC962.02c	bir1	0.699606	0.130304	survivin, Bir1
SPAC23E2.01	fep1	0.667087	0.130304	DNA-binding transcription factor, zf-GATA type, iron-sensing Fep1
SPBC713.11c	NA	-1.05663	0.130304	NA
SPBC36.02c	SPBC36.02c	-0.91955	0.130304	spermidine family transmembrane transporter
SPAPB2B4.05	vma5	0.596495	0.130304	V-type ATPase V1 subunit C
SPCC285.16c	msh6	1.39947	0.130552	MutS protein homolog
SPBC1683.04	SPBC1683.04	-0.767264	0.130552	glycosyl hydrolase family 3
SPAC23D3.09	arp42	0.939846	0.130717	SWI/SNF and RSC complex subunit Arp42
SPBC2G2.16	mpi1	0.767929	0.130854	mannose-6-phosphate isomerase Mpi1
SPNCRNA.726	NA	1.79467	0.130854	NA
SPBC582.10c	rhp1602	1.0877	0.130854	DNA translocase Rhp16b
SPBC365.04c	SPBC365.04c	-0.775691	0.130854	RNA-binding protein, involved in ribosome biogenesis
SPAP8A3.03	zip3	0.738466	0.130854	ER zinc exporter, ZIP family Zip3
SPAC9E9.14	vps24	-0.891097	0.130898	ESCRT III complex subunit Vps24
SPAC26F1.09	gyp51	0.584858	0.130921	RabGAP Gyp51
SPAC13G7.01c	erg7	0.589861	0.131163	lanosterol synthase Erg7
SPAC6B12.16	NA	2.81784	0.13188	NA
SPBC887.14c	pfh1	1.29988	0.13188	5' to 3' DNA helicase Pif1/Pfh1
SPCP31B10.04	psg2	-0.595279	0.13188	membrane trafficking protein, ER to Golgi Psg2
SPAC6F6.06c	rax2	0.568163	0.132141	cell polarity factor Rax2
SPBC1289.03c	spi1	-1.01066	0.132824	Ran GTPase Spi1
SPAC227.05	pfd4	2.2128	0.132928	prefoldin subunit Pfd4
SPAC7D4.14c	iss10	1.10497	0.133035	MTREC (exosome adaptor) complex proline-rich subunit Iss10/Pir1
SPAC2C4.17c	msy2	1.15015	0.133088	MS ion channel protein 2
SPAC17C9.12	scs22	-0.797878	0.133483	VAP family protein Scs22
SPCC645.08c	snd1	1.14119	0.133588	tudor domain and nuclease, Snd1
SPAC13G7.05	are1	1.23204	0.133848	acyl-CoA-sterol acyltransferase Are1
SPBC354.15	fap1	2.29042	0.133867	L-pipecolate oxidase
SPBC28E12.04	cbp7	1.195	0.133892	cytochrome b translation regulator Cbp7
SPNCRNA.1362	NA	-0.934942	0.133892	NA
SPAC25B8.06c	dia4	1.55597	0.133939	mitochondrial serine-tRNA ligase
SPNCRNA.654	NA	-4.58897	0.133939	NA
SPAC637.08	nbp35	0.643834	0.133939	CIA machinery ATPase Nbp35
SPAC9.08c	SPAC9.08c	0.917664	0.133939	steroid reductase
SPAP27G11.04c	tad3	1.50015	0.133939	tRNA specific adenosine deaminase subunit Tad3
SPBC4C3.07	tif306	-0.976699	0.133939	translation initiation factor eIF3f
SPBC26H8.02c	sec9	-0.691831	0.134449	SNAP-25 homologue, t-SNARE component Sec9
SPAPB1E7.02c	mcl1	2.0128	0.134534	DNA polymerase alpha accessory factor Mcl1
SPBC21.01	mis17	0.825169	0.134832	CENP-U ortholog Mis17
SPACUNK4.16c	tps3	-1.12063	0.134832	alpha,alpha-trehalose-phosphate synthase
SPAC30D11.01c	gto2	2.32075	0.135202	alpha-glucosidase
SPAC12G12.01c	sea4	0.631239	0.135719	GATOR2-SEACAT complex ubiquitin-protein ligase E3 subunit Sea4
SPCC162.12	tco89	0.968861	0.135719	TORC1 subunit Tco89
SPAC167.01	ire1	1.11858	0.135912	serine/threonine protein kinase, sensor for unfolded proteins in the ER Ire1
SPBC106.01	mph1	1.12034	0.136296	dual specificity protein kinase Mph1
SPBC947.12	kms2	1.78718	0.136359	mitotic and meiotic spindle pole body KASH domain protein Kms2
SPNCRNA.1685	NA	0.772361	0.136359	NA
SPNCRNA.852	NA	-2.60721	0.136359	NA
SPAC11D3.09	SPAC11D3.09	-0.839447	0.138038	agmatinase
SPBC1348.07	NA	2.2573	0.138224	NA
SPAC11D3.15	SPAC11D3.15	-0.792179	0.138224	5-oxoprolinase (ATP-hydrolizing)
SPAC26F1.14c	NA	-0.938723	0.138513	NA
SPAPB17E12.08	eos1	1.58667	0.138707	N-glycosylation protein Eos1
SPAC12G12.14c	pfs2	0.952641	0.138707	mRNA cleavage and polyadenylation specificity factor complex, WD repeat protein Pfs2
SPCC794.01c	gcd1	-1.23096	0.138732	glucose dehydrogenase Gcd1
SPAC3F10.04	gsa1	0.644482	0.138732	glutathione synthetase large and small subunit Gsa1
SPCC553.07c	kpa1	0.943814	0.138732	DinB translesion DNA repair polymerase, pol kappa
SPAC22E12.18	NA	1.22277	0.138732	NA
SPBC17D1.05	NA	-0.638199	0.138732	NA
SPBC725.05c	npp1	0.905138	0.138732	nucleotide pyrophosphatase Npp1
SPAC22F3.09c	res2	1.51529	0.138732	MBF transcription factor complex subunit Res2
SPAC16.01	rho2	-0.799507	0.138732	Rho family GTPase Rho2
SPBC354.14c	vac8	0.930401	0.138732	vacuolar protein-membrane adaptor Vac8
SPAC3A12.15	vps53	1.07701	0.138732	GARP complex subunit Vps53
SPBC2G2.12	hrs1	-0.769696	0.139124	mitochondrial and cytoplasmic histidine-tRNA ligase Hrs1
SPAC12B10.14c	NA	1.06322	0.139384	NA
SPAC15F9.03c	nxt2	-0.915714	0.139384	nuclear import protein Nxt2
SPBC646.08c	oss1	-0.708415	0.139384	sterol transfer protein Oss1
SPAC23G3.11	rpn6	-0.656327	0.13952	19S proteasome regulatory subunit Rpn6
SPBC3D6.07	gpi3	1.96266	0.139778	pig-A, phosphatidylinositol N-acetylglucosaminyltransferase subunit Gpi3
SPNCRNA.1054	NA	-1.44378	0.139778	NA
SPBC14C8.16c	bot1	-0.690071	0.14028	mitochondrial ribosomal protein subunit S45
SPAC1687.20c	mis6	1.64273	0.14028	CENP-I ortholog, inner centromere connector Mis6
SPAC8E11.04c	NA	1.43018	0.14028	NA
SPCC1020.13c	SPCC1020.13c	0.58463	0.14028	DDHD family phospholipase
SPMITTRNACYS.01	SPMITTRNACYS.01	3.02052	0.14028	tRNA Cysteine (gca), mitochondrial
SPAC1002.09c	dld1	-0.804337	0.140459	dihydrolipoamide dehydrogenase Dld1
SPBC31F10.03	ggg1	1.14045	0.140816	glutathione-specific gamma-glutamylcyclotransferase Ggg1
SPNCRNA.922	NA	-0.829823	0.140816	NA
SPAC11D3.01c	NA	-1.15552	0.140884	NA
SPAC22E12.01	pet3	1.36932	0.140884	Golgi phosphoenolpyruvate transmembrane transporter Pet3
SPAC31G5.02	rot1	0.729963	0.140884	ER chaperone Rot1
SPAC3H1.09c	avt3	0.627027	0.141002	vacuolar amino acid transmembrane transporter Avt3
SPAC8F11.07c	cdc24	1.32096	0.141002	DNA replication protein Cdc24
SPBC577.09	ckn1	0.90614	0.141002	ERCC8 DNA repair homolog
SPBC16A3.16	coa5	2.1736	0.141002	cytochrome c oxidase assembly protein Coa5
SPCC777.15	dus4	0.913431	0.141002	tRNA/mRNA dihydrouridine synthase Dus4
SPBC839.14c	efm4	2.01679	0.141002	elongation factor EF-1 alpha (eEF1A) methyltransferase Efm4
SPBC685.02	exo5	1.07785	0.141002	mitochondrial single stranded DNA specific 5'-3' exodeoxyribonuclease Exo5
SPAC27D7.02c	grp1	1.41967	0.141002	Golgi GRIP domain protein Grp1
SPBC1683.07	mal1	0.886975	0.141002	maltase alpha-glucosidase Mal1
SPAPB17E12.10c	mrm202	1.14992	0.141002	mitochondrial 2' O-ribose methyltransferase Mrm2-like
SPCC594.03	NA	2.56297	0.141002	NA
SPNCRNA.1602	NA	3.52858	0.141002	NA
SPAP7G5.03	prm1	1.10349	0.141002	conjugation protein Prm1
SPBC36.09	sap61	0.815545	0.141002	U2 snRNP-associated protein sap61
SPAC3A11.04	sei1	0.865498	0.141002	ER-associated lipid droplet biogenesis protein, seipin Sei1
SPSNRNA.01	snu1	-1.05913	0.141002	small nuclear RNA U1
SPAC1399.02	SPAC1399.02	-0.649624	0.141002	transmembrane transporter
SPBC16C6.01c	SPBC16C6.01c	1.93911	0.141002	ribosomal lysine methyltransferase, human SETD6 ortholog
SPAC4G8.02c	sss1	-0.902491	0.141002	translocon gamma subunit Sss1
SPBC839.15c	tef103	-1.10479	0.141002	translation elongation factor EF-1 alpha Ef1a-c
SPAC3G9.09c	tif211	-0.574589	0.141002	translation initiation factor eIF2 alpha subunit
SPBC13E7.09	vrp1	0.759681	0.141002	verprolin
SPNCRNA.1232	NA	2.06111	0.141319	NA
SPBC2G2.05	rpl1603	-1.92063	0.141468	60S ribosomal protein L13/L16
SPAC14C4.01c	atg43	-0.730605	0.141708	mitophagy receptor Atg43
SPCC4E9.02	cig1	1.31205	0.141708	G1/S-specific B-type cyclin Cig1
SPBC27B12.06	gpi13	2.34231	0.141708	pig-O
SPAPB1E7.08c	SPAPB1E7.08c	0.84489	0.141708	transmembrane transporter
SPCC830.08c	yop1	-0.690925	0.141708	ER membrane protein DP1/Yop1
SPBC16A3.10	ale1	0.854186	0.141835	membrane bound O-acyltransferase, MBOAT Ale1
SPCC1620.03	NA	0.986702	0.141835	NA
SPBC1703.07	acl1	-0.72903	0.142093	ATP citrate synthase subunit 1
SPBC3E7.02c	hsp16	-1.54499	0.142093	heat shock protein Hsp16
SPAC14C4.10c	NA	1.63392	0.142093	NA
SPNCRNA.1102	NA	-1.25872	0.142161	NA
SPNCRNA.427	NA	-1.72069	0.142213	NA
SPNCRNA.530	NA	-1.79181	0.142481	NA
SPAC4F10.05c	lip2	2.11976	0.142533	mitochondrial lipoate-protein ligase Lip2
SPAC1687.16c	erg31	1.19812	0.142683	C-5 sterol desaturase Erg31
SPNCRNA.99	NA	-0.978183	0.142683	NA
SPBP18G5.02	pgs1	1.15753	0.142683	CDP-diacylglycerol-glycerol-3-phosphate3-phosphatidyltransferase Pgs1
SPBC19F5.01c	puc1	0.958723	0.142683	G1 cyclin Puc1
SPBC4B4.09	usp105	0.53222	0.142683	U1 snRNP-associated protein Usp105
SPAC4G9.03	adk1	0.766301	0.142866	adenylate kinase Adk1
SPAC637.13c	slm1	-0.95695	0.143118	cytoskeletal signaling protein Slm1
SPBC12C2.05c	bzz1	0.859096	0.143541	F-BAR domain protein Bzz1
SPBC15C4.05	dhx29	1.43612	0.143541	ATP-dependent RNA helicase, human DHX29 ortholog
SPBC2G5.04c	erv41	1.8558	0.143541	COPII-coated vesicle component Erv41
SPAC17A5.01	pex6	0.9325	0.143541	peroxin-6 ATPase subunit
SPCC16A11.16c	rpn1302	0.617255	0.143541	19S proteasome regulatory subunit Rpn13b
SPBC1347.09	SPBC1347.09	1.58611	0.143541	hexaprenyldihydroxybenzoate methyltransferase, Coq3 variant
SPBC18H10.06c	swd2	2.40616	0.143541	Set1C complex subunit Swd2.1
SPAC32A11.04c	tif212	-0.835399	0.143817	translation initiation factor eIF2 beta subunit
SPAC23G3.07c	snf30	0.780302	0.144305	SWI/SNF complex subunit Snf30
SPBC776.04	sec2302	0.790705	0.144402	COPII cargo receptor subunit Sec23b
SPCC1393.10	ctr4	-1.26386	0.144985	plasma membrane copper transporter complex subunit Ctr4
SPAC1399.03	fur4	-0.933165	0.144985	plasma membrane uracil transmembrane transporter
SPBC1709.03	NA	0.598957	0.144985	NA
SPCC757.08	rrp45	1.34205	0.144985	exosome subunit Rrp45
SPBC216.03	SPBC216.03	-0.77665	0.144985	NADP binding superfamily, involved in heme catabolism
SPBC3H7.04	SPBC3H7.04	0.724034	0.144985	mitochondrial ribosomal protein subunit
SPBP35G2.13c	swc2	-0.787005	0.144985	Swr1 complex histone chaperone module subunit Swc2
SPBC25H2.04c	tim22	1.57817	0.144985	TIM22 inner membrane protein insertion complex subunit Tim22
SPAC2C4.13	vma16	0.877208	0.144985	V-type ATPase V0 subunit c''
SPNCRNA.1322	NA	-2.08099	0.145321	NA
SPNCRNA.1097	NA	-0.659442	0.146023	NA
SPBC418.02	nat1	2.1762	0.146055	NatA N-acetyltransferase complex regulatory subunit Nat1
SPBC14C8.10	mrpl24	0.95293	0.146355	mitochondrial ribosomal protein subunit L28
SPAC222.10c	byr4	1.51305	0.146664	two-component GAP Byr4
SPAC222.05c	mss1	0.700332	0.146801	mitochondrial tRNA wobble uridine modification GTPase Mss1
SPBC13E7.05	gpi14	1.16774	0.147411	pig-M, glycosylphosphatidylinositol-mannosyltransferase I complex subunit pig-M
SPAC29A4.18	prw1	1.01355	0.147411	histone chaperone, Clr6 and Rpd3L complex subunit Prw1
SPBC14C8.14c	pol5	-0.594827	0.147659	rRNA processing protein Pol5
SPBC29A10.04	psm1	1.46259	0.147823	mitotic/meiotic cohesin complex ATPase subunit Psm1/Smc1
SPBC25H2.13c	cdc20	0.771361	0.147867	DNA polymerase epsilon catalytic subunit Pol2
SPBC29A10.15	orc1	0.957952	0.147867	origin recognition complex subunit Orc1
SPAC22H10.09	cbp8	1.5736	0.148284	cytochrome b translation regulator Cbp8
SPAC22H12.05c	fsc1	0.569821	0.148284	fasciclin domain protein Fsc1
SPNCRNA.1671	NA	1.00732	0.148284	NA
SPCC290.03c	nup186	0.697352	0.148284	nucleoporin Nup186
SPAC5D6.07c	pxa1	1.12085	0.148284	PXA domain protein Pxa1
SPCC4E9.01c	rec11	1.84896	0.148328	meiotic cohesin complex STAG protein Rec11
SPAC1F3.09	mug161	-0.768339	0.148874	CwfJ family protein, splicing factor
SPNCRNA.703	NA	1.59117	0.149322	NA
SPAC17H9.08	leu5	1.48389	0.14974	mitochondrial carrier, coenzyme A, Leu5
SPAC824.04	swd22	2.35976	0.150078	mRNA cleavage and polyadenylation specificity factor complex, WD repeat protein Swd22
SPAC1952.16	rga9	0.991814	0.150144	RhoGAP Rga9
SPCC306.06c	big1	0.818884	0.1503	ER membrane protein, chaperone for V-type ATPase, BIG1 family
SPBC19F8.04c	NA	1.72815	0.150334	NA
SPAC15A10.02	taf12	0.580256	0.150483	SAGA complex/transcription factor TFIID complex subunit A Taf12
SPBC4F6.16c	ero11	0.75998	0.150763	ER oxidoreductin Ero1a
SPAC25B8.07c	rcf1	1.90062	0.150763	cytochrome c oxidase assembly protein Rcf1
SPNCRNA.1446	NA	1.65492	0.151427	NA
SPAC3C7.07c	ate1	-0.776016	0.151903	arginine protein transferase Ate1
SPBP19A11.02c	NA	-1.00868	0.15192	NA
SPBC1347.07	rex2	-0.912874	0.152399	RNA exonuclease
SPCC645.05c	myo2	-0.651388	0.152672	myosin II heavy chain
SPAC3G9.01	nsk1	3.08081	0.153002	Clp1-interacting, microtubule plus-end binding Nsk1
SPNCRNA.800	NA	2.18905	0.153083	NA
SPBC146.01	med15	0.733646	0.153368	mediator complex subunit Med15
SPBC1348.14c	ght7	-1.96895	0.153895	plasma membrane hexose transmembrane transporter Ght7
SPBC1A4.02c	leu1	-0.63711	0.153905	3-isopropylmalate dehydrogenase Leu1
SPBC17G9.11c	pyr1	-0.889125	0.153905	pyruvate carboxylase Pyr1
SPAC607.07c	NA	0.767666	0.154125	NA
SPAC13F5.02c	taf7	0.5341	0.154125	transcription factor TFIID complex subunit Taf7
SPNCRNA.889	NA	-2.45292	0.154321	NA
SPAC16A10.01	SPAC16A10.01	0.931614	0.154321	plasma membrane ThrE amino acid transmembrane transporter family protein
SPAC24H6.12c	uba3	-0.852855	0.154321	NEDD8 activating enzyme E1-type Uba3
SPAC3C7.05c	NA	-0.907311	0.154427	NA
SPAC1296.06	tah18	0.904991	0.154617	CIA machinery NADPH-dependent diflavin oxidoreductase Tah18
SPCC584.15c	aly3	-0.847239	0.155067	arrestin-related substrate adaptor Aly3
SPAC24H6.01c	gup1	1.03751	0.155779	membrane bound O-acyltransferase, MBOAT Gup1
SPNCRNA.1565	NA	1.19808	0.155779	NA
SPBC1E8.02	SPBC1E8.02	0.651862	0.155779	ER ubiquitin family protein
SPAC14C4.13	rad17	1.55475	0.155796	RFC related checkpoint protein Rad17
SPNCRNA.801	NA	-0.61249	0.156327	NA
SPAC17H9.19c	cdt2	1.06904	0.156336	WD repeat protein Cdt2
SPNCRNA.1227	NA	1.41185	0.156945	NA
SPAC1142.06	get3	0.902648	0.157245	GET complex (ER membrane insertion) ATPase subunit Get3
SPCC550.04c	gpi2	1.63646	0.157245	pig-C
SPNCRNA.774	NA	-2.19981	0.157245	NA
SPCC895.04c	ufe1	-0.580464	0.157245	SNARE Ufe1
SPNCRNA.1005	NA	-1.86187	0.158028	NA
SPAPB15E9.01c	pfl2	-0.968306	0.158135	cell surface glycoprotein, flocculin Pfl2
SPAC1002.11	gaa1	1.43655	0.158163	GPI-anchor transamidase complex subunit Gaa1
SPAC343.19	lsb6	0.877861	0.158163	1-phosphatidylinositol 4-kinase Lsb6
SPAC3C7.01c	sac12	0.885658	0.158163	inositol polyphosphate phosphatase
SPBC3B8.01c	arh1	1.37121	0.158184	mitochondrial [2Fe-2S] cluster assembly NADPH-ferredoxin reductase Arh1
SPBC1347.10	cdc23	1.12759	0.158184	MCM-associated protein Mcm10
SPCC188.10c	NA	1.13722	0.158184	NA
SPNCRNA.480	NA	-2.01237	0.158184	NA
SPBC11B10.10c	pht1	0.870634	0.158184	histone H2A variant H2A.Z Pht1
SPBC1921.06c	pvg3	0.888377	0.158184	Golgi galactosylxylosylprotein 3-beta-galactosyltransferase Pvg3
SPAC11E3.14	SPAC11E3.14	-0.923708	0.158184	protein with a role in clearing protein aggregates
SPMITTRNAASN.01	SPMITTRNAASN.01	2.6978	0.158184	tRNA Asparagine (guu), mitochondrial
SPNCRNA.1672	NA	-2.85321	0.158189	NA
SPBC2G2.08	ade9	-0.590213	0.158468	C-1-tetrahydrofolatesynthase/methylenetetrahydrof olatedehydrogenase/methylenetetrahydrofolatecyclohydrolase/ formyltetrahydrofolatesynthetase Ade9
SPNCRNA.947	NA	2.37683	0.158808	NA
SPAC1F12.07	ser1	0.737282	0.159448	phosphoserine aminotransferase
SPAC806.07	ndk1	2.09568	0.159809	nucleoside diphosphate kinase Ndk1
SPAC1610.02c	mrpl1	-0.852879	0.159877	mitochondrial ribosomal protein subunit L1
SPCC1494.03	arz1	-0.764955	0.159881	human RAP1 ortholog, GTPase exchange factor, Zfs1 target number 1
SPAC959.09c	apc5	1.94005	0.159954	anaphase-promoting complex platform subcomplex scaffold TPR subunit Apc5
SPBP23A10.09	psf1	0.811755	0.159954	GINS complex subunit Psf1
SPBC887.19	rft1	-0.505945	0.159954	ER membrane protein required for translocation of Man5GlcNac2-PP-Dol from the cytoplasmic side to the lumenal side of the ER Rft1
SPNCRNA.261	NA	2.97312	0.160099	NA
SPNCRNA.1449	NA	2.18535	0.160496	NA
SPNCRNA.679	NA	1.93181	0.160496	NA
SPCC162.09c	hmg1	0.820266	0.160694	3-hydroxy-3-methylglutaryl-CoA reductase Hmg1
SPAC22H10.04	ppa3	1.79064	0.160694	serine/threonine protein phosphatase PP2A catalytic subunit Ppa3
SPAC2H10.01	SPAC2H10.01	-0.589464	0.160744	DNA-binding transcription factor, zf-fungal binuclear cluster type
SPBC13G1.07	swf1	1.22197	0.160744	palmitoyltransferase Swf1
SPNCRNA.795	NA	-1.06365	0.161203	NA
SPCC757.13	SPCC757.13	2.14202	0.161344	dipeptide transmembrane transporter
SPBC3B8.07c	dsd1	-0.588653	0.161355	dihydroceramide delta-4 desaturase
SPBC25D12.02c	dnt1	0.559307	0.161567	nucleolar protein Dnt1
SPBC19C7.01	mni1	-0.67332	0.161567	exon-exon junction complex disassembly factor, human partner of Y14 and mago ortholog
SPNCRNA.680	NA	1.25346	0.161567	NA
SPAC6C3.06c	neo1	0.582267	0.161567	Golgi membrane phospholipid translocase (flippase) Neo1
SPAC4A8.03c	ptc4	-0.818736	0.161567	mitochondrial serine/threonine protein phosphatase PP2C catalytic subunit Ptc4
SPCC1259.03	rpa12	-0.712168	0.161567	DNA-directed RNA polymerase complex I TFIIS subunit Rpa12
SPAC922.06	SPAC922.06	2.57768	0.161567	3-oxoacyl-[acyl-carrier-protein]reductase
SPCC1393.07c	NA	-1.31121	0.161949	NA
SPNCRNA.890	NA	-0.699216	0.161954	NA
SPBC15D4.13c	SPBC15D4.13c	1.72603	0.162305	activating signal cointegrator 1 complex subunit, human ASCC1 ortholog
SPBC16E9.02c	SPBC16E9.02c	-0.558691	0.162305	CUE domain protein, human TOLLIP ortholog
SPNCRNA.781	NA	-1.45683	0.162337	NA
SPAC1006.01	psp3	-0.68539	0.162351	vacuolar serine protease Psp3
SPCC550.13	dfp1	0.798719	0.163088	Hsk1-Dfp1 kinase complex regulatory subunit Dfp1
SPCC1393.05	ers1	1.92536	0.163088	RNA-silencing factor Ers1
SPCC338.06c	hsp20	-1.09198	0.163088	heat shock protein Hsp20/Hsp15.8
SPBC887.04c	lub1	0.587632	0.163088	WD repeat protein Lub1
SPBC1105.13c	NA	-1.37156	0.163088	NA
SPSNORNA.50	NA	-1.10981	0.163088	NA
SPCC1235.04c	nad1	1.23416	0.163088	FAD synthetase Nad1
SPBP8B7.05c	nce103	0.836541	0.163088	carbonic anhydrase
SPAC25G10.04c	rec10	1.77601	0.163088	meiotic recombination protein Rec10
SPBC36B7.02	svf2	-1.06422	0.163088	ER to Golgi ceramide transport, lipocalin superfamily Svf2
SPCC4B3.04c	nte1	0.774684	0.163148	lysophospholipase
SPBC6B1.05c	atg7	0.535515	0.164007	E1 Atg8 and Atg12 E1 activating enzyme Atg7
SPAC3A12.02	NA	2.02292	0.164007	NA
SPAC12B10.12c	rhp41	1.72061	0.164007	DNA repair protein Rhp41
SPAC11E3.05	sea3	0.719183	0.164007	GATOR2-SEACAT complex/GATOR1-SEACIT GTPase complex ubiquitin-protein ligase E3 subunit Sea3
SPCC417.08	tef3	-1.04989	0.164424	translation elongation factor eEF3
SPNCRNA.243	NA	2.79619	0.164636	NA
SPAC13F5.01c	msh1	0.700219	0.164693	mitochondrial MutS protein Msh1
SPBC215.01	SPBC215.01	0.771124	0.164693	RabGAP
SPBC405.01	ade1	-0.681475	0.165072	phosphoribosylamine-glycine ligase/phosphoribosylformylglycinamidine cyclo-ligase
SPAC22G7.09c	nup45	0.59715	0.165072	nucleoporin Nup45
SPNCRNA.1351	NA	-1.23318	0.165138	NA
SPAC2G11.08c	smn1	2.74172	0.165138	SMN complex subunit Smn1/Gem1
SPNCRNA.1247	NA	-1.98803	0.165218	NA
SPBC19C2.13c	ctu2	0.681899	0.165829	cytosolic thiouridylase subunit Ctu2
SPNCRNA.1338	NA	1.98058	0.165829	NA
SPBC17D11.01	nep1	-0.542297	0.165942	NEDD8 protease Nep1
SPAC1F12.09	gpi17	0.790016	0.166448	pig-S
SPCC16A11.06c	gpi10	2.53801	0.166726	pig-B
SPBC17G9.03c	krs1	-0.577196	0.166939	cytoplasmic lysine-tRNA ligase Krs1
SPBC4C3.03	thr1	1.47961	0.166939	homoserine kinase Thr1
SPBC106.08c	NA	1.48996	0.167437	NA
SPBC119.03	NA	-1.10377	0.167437	NA
SPNCRNA.622	NA	-0.994561	0.167437	NA
SPAC8C9.15c	tif225	0.584845	0.167437	translation initiation factor eIF2B epsilon subunit
SPNCRNA.1510	NA	-1.1002	0.167558	NA
SPAC1399.06	NA	-0.740864	0.168102	NA
SPAC12G12.04	mcp60	-0.681683	0.169045	mitochondrial heat shock protein Hsp60/Mcp60
SPAPB1A10.02	scm3	1.26096	0.169045	CENP-A histone chaperone Scm3
SPBC16D10.06	zrt1	-0.905047	0.169104	plasma membrane ZIP zinc transmembrane transporter Zrt1
SPBC56F2.09c	arg5	1.34806	0.16946	arginine specific carbamoyl-phosphate synthase subunit Arg5
SPBC1709.15c	cft2	0.875332	0.169582	mRNA cleavage and polyadenylation specificity factor complex, metallo-beta-lactamase/beta-CASP protein Cft2
SPCC794.08	efr3	0.700577	0.169582	phosphatidylinositol-4 kinase plasma membrane scaffold Efr3
SPCC16C4.03	pin1	-0.935565	0.169582	peptidyl-prolyl cis-trans isomerase Pin1
SPNCRNA.103	sme2	-0.808788	0.169582	meiosis specific Smp foci lncRNA Sme2 (meiRNA), long isoform
SPBC1A4.03c	top2	0.942116	0.169582	DNA topoisomerase II
SPBC2D10.08c	yml6	-0.910988	0.169582	mitochondrial ribosomal protein subunit L4
SPAC11D3.10	NA	1.36393	0.17025	NA
SPBC21.02	NA	0.694165	0.17025	NA
SPNCRNA.1490	NA	-1.80119	0.170472	NA
SPBC4C3.05c	nuc1	-0.70024	0.170472	DNA-directed RNA polymerase I complex large subunit Nuc1
SPAC6C3.03c	NA	-1.66157	0.170531	NA
SPCC1739.01	NA	-1.3638	0.170531	NA
SPCC16C4.17	NA	1.44759	0.170547	NA
SPBC25B2.06c	NA	-0.593931	0.170754	NA
SPAC139.05	SPAC139.05	-0.826689	0.170754	succinate-semialdehyde dehydrogenase
SPBC32F12.07c	NA	0.618052	0.171027	NA
SPNCRNA.993	NA	1.41495	0.171027	NA
SPBC4.04c	mcm2	0.736278	0.171243	MCM complex subunit Mcm2
SPBC1734.01c	esf1	-0.646935	0.171264	rRNA processing protein Esf1
SPBC887.10	mcs4	0.55044	0.171403	response regulator Mcs4
SPAC3H5.06c	pol1	1.41474	0.171408	DNA polymerase alpha catalytic subunit
SPAC13G7.03	upf3	0.720238	0.171816	up-frameshift suppressor 3 family protein
SPAC3H8.02	csr102	0.557332	0.171918	sec14 cytosolic factor family, phospholipid-intermembrane transfer protein Csr102
SPAC27D7.13c	ssm4	-0.544601	0.171918	dynactin microtubule-binding subunit, p150-Glued Ssm4
SPAC1D4.06c	csk1	1.00556	0.172701	cyclin-dependent kinase activating kinase Csk1
SPAC22F3.07c	atp20	0.624829	0.172762	F1-FO ATP synthase subunit G
SPBC16D10.08c	hsp104	-1.34391	0.173079	heat shock protein, disaggregase Hsp104
SPAP27G11.08c	NA	1.54204	0.173079	NA
SPBC337.02c	NA	-0.882901	0.173079	NA
SPCC70.12c	ecl1	-0.692558	0.17312	extender of chronological lifespan protein Ecl1
SPAC13G6.09	trs402	1.32091	0.173201	SSU-rRNA maturation protein Tsr4 homolog 2 Tsr402
SPNCRNA.1289	NA	-1.56341	0.173628	NA
SPBC12C2.10c	pst1	0.696343	0.174134	Clr6 and Rpd3L histone deacetylase complex subunit Pst1
SPAC139.01c	mkt1	0.679821	0.174412	post-transcriptional RNA stability regulator Mkt1
SPAC16E8.17c	SPAC16E8.17c	0.724816	0.174627	succinate-CoA ligase alpha subunit
SPBC119.06	sco1	-0.544246	0.174885	mitochondrial copper chaperone for cytochrome c oxidase Sco1
SPAC4F8.11	sea2	0.696895	0.174885	GATOR2-SEACAT complex WD repeat subunit Sea2
SPBC216.06c	swi1	0.480925	0.174885	replication fork protection complex subunit Swi1
SPAC19D5.07	uga1	0.856633	0.174885	4-aminobutyrate aminotransferase (GABA transaminase)
SPAC8F11.02c	dph3	-1.24731	0.175071	diphthamide biosynthesis protein Dph3
SPBC428.05c	arg12	-0.647973	0.17511	argininosuccinate synthase Arg12
SPCC320.13c	ark1	1.59289	0.17511	Aurora-B kinase Ark1
SPAC688.11	end4	0.584348	0.17511	clathrin adaptor End4
SPAC343.13	gta2	2.10624	0.17511	mitochondrial glutamyl-tRNA amidotransferase beta subunit Gta2
SPNCRNA.1281	NA	1.52834	0.17511	NA
SPAC607.03c	snu13	-0.569384	0.17511	U3 snoRNP-associated protein Snu13
SPCC1682.05c	srp68	0.658171	0.17511	signal recognition particle subunit
SPAC22H10.03c	kap114	0.705229	0.175604	karyopherin/importin beta family nuclear import signal receptor Kap14
SPBC2G2.07c	mug178	0.600765	0.175604	mitochondrial ribosomal protein subunit L51-b
SPAC23H3.05c	swd1	0.917177	0.175604	Set1C complex subunit Swd1
SPAC24C9.02c	cyt2	-0.623611	0.175722	cytochrome c1 heme lyase Cyt2
SPAC20G4.07c	erg4	1.0532	0.175722	C-24(28) sterol reductase Erg4
SPAC1952.08c	NA	0.617463	0.175722	NA
SPCC16C4.21	NA	-0.9615	0.175722	NA
SPBC215.14c	vps20	0.54864	0.175722	ESCRT III complex subunit Vps20
SPCC1620.08	lsc2	1.01098	0.175728	succinate-CoA ligase beta subunit Lsc2
SPNCRNA.1702	NA	-1.81983	0.175728	NA
SPAC6F12.09	rdp1	0.679718	0.175728	RNA-directed RNA polymerase Rdp1
SPAC20H4.11c	rho5	2.10698	0.175728	Rho family GTPase Rho5
SPCC4G3.10c	rhp42	1.56828	0.175728	DNA repair protein Rhp42
SPSNORNA.42	snR90	-0.990329	0.175728	box H/ACA small nucleolar RNA snR90
SPSNRNA.06	snu6	-1.19189	0.175728	small nuclear RNA U6
SPAC7D4.12c	SPAC7D4.12c	0.662107	0.175728	plasma membrane ThrE amino acid transmembrane transporter family protein
SPAC12B10.08c	til1	1.27541	0.175728	mitochondrial tRNA(Ile)-lysidine synthetase Til1
SPBC3B9.09	vps36	1.49113	0.175728	ESCRT II complex subunit Vps36
SPBC83.15	wdr74	-0.799886	0.175728	ribosome assembly factor, WD repeat protein Nsa1/Wdr74
SPBC776.10c	cog6	0.646269	0.175947	Golgi transport complex peripheral subunit Cog6
SPCC613.11c	NA	-0.979924	0.175947	NA
SPAC31A2.07c	dbp10	0.721867	0.176124	ATP-dependent RNA helicase Dbp10
SPBC902.06	mto2	1.08454	0.176516	gamma tubulin complex linker Mto2
SPBC13G1.06c	isd11	-0.838922	0.176565	mitochondrial [2Fe-2S] cluster assembly protein, LYR family Isd11
SPAC26F1.11	NA	-0.929116	0.176969	NA
SPBC1709.16c	NA	1.1248	0.177023	NA
SPCC1884.02	nic1	2.08073	0.177023	plasma membrane NiCoT heavy metal ion transmembrane transporter Nic1
SPAC6F12.04	tvp15	-0.574764	0.177118	COPI-coated vesicle associated protein
SPBC8D2.07c	sfc9	0.603233	0.17719	transcription factor TFIIIC complex subunit Sfc9
SPAC22E12.04	ccs1	-0.835695	0.178452	superoxide dismutase copper chaperone Ccs1
SPCC18.08	msk1	0.999731	0.178452	mitochondrial lysine-tRNA ligase Msk1
SPAC19A8.13	usp101	1.2156	0.178452	U1 snRNP-associated protein Usp101
SPNCRNA.264	NA	-1.82948	0.178608	NA
SPBC2A9.08c	sec22	1.67214	0.178608	SNARE Sec22
SPBP4H10.05c	spe2	-0.555293	0.178608	S-adenosylmethionine decarboxylase proenzyme Spe2
SPBC32F12.04	gtb1	0.834072	0.178618	gamma-tubulin Gtb1
SPNCRNA.1665	NA	-1.56305	0.178618	NA
SPBC19F8.02	nud3	2.0775	0.178618	nuclear distribution protein NUDC homolog
SPAC26H5.08c	bgl2	-0.691219	0.178662	cell wall glucan beta-glucosidase Bgl2
SPNCRNA.617	NA	-1.07945	0.178662	NA
SPAC32A11.02c	NA	-0.985862	0.178764	NA
SPBC691.02c	drp1	1.09471	0.179142	RINT1 family protein
SPNCRNA.979	NA	0.581389	0.179142	NA
SPBC21B10.05c	pop3	-0.614558	0.179142	TORC1/2 complex WD repeat protein Pop3/Wat1/Lst8
SPAC1A6.01c	SPAC1A6.01c	0.741197	0.179189	human thyroid receptor interacting protein homolog, transcription coactivator
SPBC365.10	arp5	0.475111	0.1792	Ino80 complex actin-like protein Arp5
SPCC16C4.22	dpb3	2.64547	0.1792	DNA polymerase epsilon Dpb3
SPBC36.03c	mfs3	-0.663512	0.1792	plasma membrane spermidine transmembrane transporter Mfs3
SPNCRNA.178	NA	-1.05533	0.1792	NA
SPSNORNA.08	NA	-1.48516	0.1792	NA
SPAC17G6.17	pof8	1.34041	0.1792	LARP7 family RNA-binding protein Pof8/Lar7
SPAC29B12.13	SPAC29B12.13	-0.757815	0.1792	CENP-V, S-(hydroxymethyl)glutathione synthase
SPAC13G6.04	tim8	-0.839602	0.1792	Tim8-Tim13 mitochondrial intermembrane space protein transporter complex subunit Tim8
SPBC691.04	mss116	1.39841	0.179448	mitochondrial ATP-dependent RNA helicase Mss116
SPAC9E9.05	NA	1.21401	0.179448	NA
SPNCRNA.239	NA	-1.66389	0.179448	NA
SPAC3C7.11c	cnx1	-0.890339	0.179468	calnexin Cnx1
SPBC3E7.16c	leu3	-1.46684	0.17989	2-isopropylmalate synthase Leu3
SPAC2C4.06c	rcm1	1.76267	0.17989	rRNA (cytosine-5-)-methyltransferase Rcm1
SPCC1672.09	SPCC1672.09	0.727904	0.180024	triglyceride lipase-cholesterol esterase
SPAC22F8.05	SPAC22F8.05	-1.01553	0.180179	alpha,alpha-trehalose-phosphate synthase
SPAC6B12.03c	bit2	0.61024	0.180256	HbrB family protein involved in TOR signaling Bit2
SPAC4D7.11	dsc4	0.734292	0.180256	Golgi Dsc E3 ligase complex subunit Dsc4
SPBC11C11.11c	irc3	-0.569446	0.180256	mitochondrial DNA branch migration helicase Irc3
SPBC16H5.09c	omh2	-0.697837	0.180256	Golgi alpha-1,2-mannosyltransferase Omh2
SPBC1703.01c	pop4	0.930166	0.180256	RNase P and RNase MRP subunit Pop4
SPAC18B11.07c	rhp6	-0.561919	0.180256	histone H2B-K119 ubiquitin ligase complex (HULC), ubiquitin conjugating enzyme E2 subunit Rhp6/Rad6
SPBC12D12.05c	SPBC12D12.05c	1.02334	0.180256	mitochondrial carrier, ATP:ADP antiporter
SPCPB1C11.02	SPCPB1C11.02	1.2651	0.180256	amino acid transmembrane transporter
SPBC25H2.02	trs1	-0.696338	0.180256	cytoplasmic threonine-tRNA ligase Trs1
SPBC839.06	cta3	-1.02892	0.181246	P-type ATPase, potassium exporting Cta3
SPBC3B9.17	isa2	-0.771767	0.181246	mitochondrial [4Fe-4S] cluster assembly and transfer protein Isa2
SPCC1393.12	NA	-0.889561	0.181246	NA
SPNCRNA.1024	NA	-1.48674	0.181246	NA
SPAC4A8.13c	pts1	0.685352	0.181246	20S proteasome complex subunit beta 5
SPAC1F3.01	rrp6	-0.492383	0.181246	exosome 3'-5' exoribonuclease subunit Rrp6
SPAC5D6.04	SPAC5D6.04	-0.72868	0.181246	auxin family transmembrane transporter
SPBC16A3.17c	SPBC16A3.17c	0.686659	0.181246	transmembrane transporter
SPCC162.06c	vps60	0.712509	0.181246	vacuolar sorting protein Vps60
SPCC1902.02	NA	0.676995	0.181497	NA
SPCC1235.01	NA	-1.17701	0.18196	NA
SPNCRNA.1454	NA	-1.52543	0.18196	NA
SPNCRNA.1599	NA	1.3638	0.18196	NA
SPNCRNA.638	NA	-3.04358	0.18196	NA
SPSNORNA.47	NA	-0.979479	0.18196	NA
SPAC6F6.17	rif1	0.651717	0.18196	telomere length regulator protein Rif1
SPCC777.12c	SPCC777.12c	-0.916975	0.18196	ER stress response thioredoxin family membrane disulfide oxidoreductase
SPCC1795.08c	vid21	0.547797	0.18196	NuA4 histone acetyltransferase complex subunit Vid21
SPAC343.02	img1	0.676534	0.181978	mitochondrial ribosomal protein subunit L19
SPCC285.09c	cgs2	-1.0587	0.182475	dual-specifity cAMP/cGMP phosphodiesterase Cgs2
SPAC6B12.12	tom70	-0.725852	0.182738	mitochondrial TOM complex TPR repeat subunit Tom70
SPBC30D10.03c	isn1	0.57497	0.182985	IMP 5'-nucleotidase Isn1
SPNCRNA.709	NA	-2.12836	0.183102	NA
SPAC10F6.07c	NA	1.87939	0.183104	NA
SPNCRNA.68	NA	4.30321	0.183104	NA
SPAC4A8.09c	cwf21	0.920188	0.183313	complexed with Cdc5 protein Cwf21
SPBC409.11	NA	1.78827	0.183384	NA
SPAC31A2.12	rod1	0.922757	0.183384	arrestin-related substrate adaptor Rod1
SPBC14F5.06	rli1	-0.693081	0.183414	iron-sulfur ATPase involved in ribosome biogenesis and translation Rli1
SPBC800.08	gcd10	0.890152	0.183875	tRNA (m1A) methyltransferase non-catalytic subunit Gcd10
SPAC110.06	NA	-1.10885	0.183875	NA
SPAC1556.07	pmm1	1.07412	0.183968	phosphomannomutase Pmm1
SPNCRNA.1241	NA	2.41992	0.184253	NA
SPNCRNA.1177	NA	1.20136	0.184493	NA
SPCC285.03	dbp6	-0.505627	0.184579	ATP-dependent RNA helicase Dbp6
SPCC24B10.08c	ada2	-0.903273	0.184967	SAGA complex subunit Ada2
SPBC354.13	rga6	0.575792	0.184972	RhoGAP for Cdc42, Rga6
SPAC26A3.02	myh1	0.825051	0.185242	DNA adenine glycosylase Myh1
SPCC569.09	NA	-0.833085	0.185485	NA
SPBC1347.02	NA	-0.711133	0.186044	NA
SPAC56F8.04c	ppt1	1.57957	0.186522	para-hydroxybenzoate--polyprenyltransferase Ppt1
SPAC144.14	klp8	1.82739	0.186556	kinesin-like protein Klp8
SPNCRNA.1496	NA	2.75212	0.186869	NA
SPBC4.06	SPBC4.06	-0.546603	0.187015	acid phosphatase
SPAC1834.04	hht1	0.653844	0.187208	histone H3 h3.1
SPAC637.04	ypp1	0.840625	0.18729	phosphatidylinositol-4 kinase plasma membrane scaffold Erf3 partner Ypp1
SPBC685.03	NA	1.23775	0.18785	NA
SPBPB2B2.14c	NA	2.65238	0.18785	NA
SPAC1952.06c	SPAC1952.06c	1.83124	0.18785	spliceosomal complex subunit
SPBC2G2.03c	sbh1	-0.54891	0.187975	translocon beta subunit Sbh1
SPBC947.06c	SPBC947.06c	-1.08477	0.188014	spermidine family transmembrane transporter
SPAC688.12c	NA	-0.615587	0.188533	NA
SPBC83.18c	fic1	1.11305	0.188555	contractile ring-membrane anchor Fic1
SPAC19B12.07c	NA	0.892713	0.188555	NA
SPAC19D5.03	cid1	1.001	0.188732	terminal uridylyltransferase Cid1
SPBC646.03	gta1	1.51925	0.188732	mitochondrial glutamyl-tRNA amidotransferase alpha subunit Gta1
SPBP4H10.11c	lcf2	0.669123	0.188732	long-chain-fatty-acid-CoA ligase
SPBC1709.20	pop8	1.70834	0.188732	RNase P and RNase MRP subunit Pop8
SPAPB8E5.06c	rpl302	-1.33575	0.188732	60S ribosomal protein L3
SPAC22F8.10c	sap145	0.852909	0.188732	U2 snRNP-associated protein Sap145
SPMITTRNAPHE.01	SPMITTRNAPHE.01	2.4493	0.188732	tRNA Phenylalanine (gaa), mitochondrial
SPBP16F5.04	ubc7	0.959617	0.188732	Hrd1 ubiquitin ligase complex ubiquitin conjugating enzyme E2 Ubc7
SPBC1289.01c	chr4	1.02747	0.189375	SEL1/TPR repeat protein1, 3-beta-glucan synthase regulatory factor Chf3/Chr4
SPBC839.11c	hut1	1.28686	0.189375	ER uridine diphosphate-glucose transmembrane transporter Hut1
SPCC16C4.04	NA	0.969645	0.189482	NA
SPAC1F3.07c	rsc58	1.04544	0.189522	RSC complex subunit Rsc58
SPAC1B3.05	not3	0.486689	0.189608	CCR4-Not complex NOT box subunit 3/5
SPMITTRNAGLY.01	SPMITTRNAGLY.01	1.78851	0.189608	tRNA Glycine (ucc), mitochondrial
SPAC17D4.02	cdc45	0.721417	0.18989	DNA replication pre-initiation complex subunit Cdc45
SPAC227.18	lys3	-0.529793	0.18989	saccharopine dehydrogenase Lys3
SPNCRNA.56	NA	3.72056	0.18989	NA
SPNCRNA.743	NA	-0.913727	0.18989	NA
SPBC11B10.05c	rsp1	1.17629	0.18989	random septum position protein, DNAJ domain protein Rsp1
SPBC31F10.06c	sar1	-0.715313	0.18989	ADP-ribosylation factor Sar1
SPAC29A4.13	ure6	1.19606	0.18989	urease accessory protein UreF
SPBC1718.06	msp1	-0.877908	0.190019	mitochondrial dynamin family fusion GTPase Msp1
SPNCRNA.1558	NA	-0.716243	0.190019	NA
SPAC23A1.02c	ted1	-0.586725	0.190019	GPI-remodelling mannose-ethanolamine phosphate phosphodiesterase Ted1
SPAC222.13c	SPAC222.13c	-0.478583	0.190029	6-phosphofructo-2-kinase
SPBC30B4.04c	sol1	0.478754	0.190097	SWI/SNF complex subunit Sol1
SPAPB24D3.09c	pdr1	-0.534042	0.190642	ABC transmembrane transporter Pdr1
SPBC11B10.07c	ivn1	0.716683	0.190658	plasma membrane phospholipid-translocating ATPase complex Lem3 family subunit Ivn1
SPBC1105.03c	mrpl16	0.859875	0.190658	mitochondrial ribosomal protein subunit L16
SPBPB21E7.06	NA	-1.50622	0.190658	NA
SPCC645.11c	NA	1.85929	0.190658	NA
SPNCRNA.1296	NA	-1.01074	0.190658	NA
SPCC645.10	cca2	0.93411	0.191727	ATP 3'tRNA nucleotidyltransferase Cca2
SPBC1685.07c	avt5	0.628766	0.191728	vacuolar amino acid transmembrane transporter Avt5
SPCC550.06c	hsp10	-1.33935	0.191929	mitochondrial heat shock protein Hsp10
SPAC1006.08	etd1	2.28973	0.192816	Spg1-binding protein Etd1
SPSNORNA.13	NA	-1.41704	0.19287	NA
SPAC57A10.07	NA	0.78364	0.192977	NA
SPBC947.09	hsp3103	-0.653073	0.19301	ThiJ domain protein, implicated in cellular detoxification
SPAC19G12.12	dlp1	1.16694	0.19313	decaprenyl diphosphate synthase subunit 2 Dlp1
SPNCRNA.281	NA	-3.90886	0.19313	NA
SPNCRNA.1581	NA	2.11188	0.193574	NA
SPAC27E2.05	cdc1	1.56493	0.193624	DNA polymerase delta small subunit Cdc1
SPBC2F12.12c	cay1	-0.7289	0.194025	cactin, spliceosome complex subunit
SPBC12C2.13c	fnx1	1.36606	0.194415	vacuolar amino acid transmembrane transporter Fnx1
SPCC4B3.15	mid1	0.557457	0.194523	anillin-related medial ring protein Mid1
SPBP4H10.18c	NA	0.525823	0.194523	NA
SPBC12C2.01c	NA	0.935369	0.194746	NA
SPAPB18E9.01	trm5	0.986276	0.194783	tRNA (guanine(37)-N(1))-methyltransferase activity Trm5
SPNCRNA.1167	NA	1.27717	0.194834	NA
SPNCRNA.973	NA	-1.43878	0.195232	NA
SPCC330.07c	SPCC330.07c	2.19839	0.195232	transmembrane transporter
SPNCRNA.627	NA	-1.937	0.195851	NA
SPCC18.16c	fmn1	1.2003	0.195895	riboflavin kinase Fmn1
SPNCRNA.1444	NA	-1.60896	0.195895	NA
SPAC7D4.09c	dfg10	2.1351	0.196232	3-oxo-5-alpha-steroid 4-dehydrogenase
SPCC1442.19	mrp49	1.33878	0.196438	mitochondrial ribosomal protein subunit Mrp49
SPNCRNA.773	NA	1.26001	0.196438	NA
SPAC25G10.07c	cut7	1.28285	0.196769	kinesin-5 family plus-end directed microtubule motor, bimC subfamily Cut7
SPCC1494.11c	NA	-1.08972	0.197154	NA
SPBC146.12	coq6	1.21806	0.197277	2-octaprenyl-6-methoxyphenol hydroxylase Coq6
SPBC8E4.05c	NA	2.05899	0.197314	NA
SPBC31E1.02c	pmr1	0.698381	0.197314	plasma membrane P-type ATPase, calcium transporting Pmr1
SPBC646.16	scl1	0.600761	0.197314	20S proteasome complex subunit alpha 1
SPAC23G3.03	sib2	0.74206	0.197353	ornithine N5 monooxygenase
SPAC227.06	yip5	0.626028	0.197501	Rab GTPase binding Yip5
SPAC2F3.04c	rim1	-0.996059	0.197847	mitochondrial single-stranded DNA binding protein Rim1
SPAC25G10.08	tif302	-0.639465	0.197847	translation initiation factor eIF3b (p84)
SPBC16E9.09c	erp5	0.8816	0.198047	COPII vesicle coat component Erp5/Erp6/Erp1
SPCC1183.03c	fxn1	1.16202	0.198047	mitochondrial [2Fe-2S] cluster assembly frataxin Fxn1
SPAC343.04c	gid7	0.528978	0.198047	GID complex WD repeat subunit Gid7
SPNCRNA.756	NA	-1.07897	0.198047	NA
SPBC1709.12	rid1	1.34866	0.198047	GTPase binding protein Rid1
SPBC19C2.14	smd3	1.16494	0.198047	Sm snRNP core protein Smd3
SPAC6F12.08c	exo84	0.632569	0.198068	exocyst complex subunit Exo84
SPCC1442.06	pre8	-0.479562	0.198068	20S proteasome complex subunit alpha 2, Pre8
SPBP8B7.19	spt16	0.662079	0.198068	histone H2A-H2B chaperone, FACT complex subunit Spt16
SPBC1711.14	rec15	-3.94558	0.198217	meiotic recombination protein Rec15
SPBC25D12.03c	mcm7	0.727724	0.198813	MCM complex subunit Mcm7
SPBC1683.08	ght4	1.05547	0.199275	plasma membrane hexose:proton symporter, unknown specificity Ght4
SPAPB1E7.04c	cts2	1.28012	0.199503	chitinase Cts2
SPBC16A3.19	eaf7	0.692949	0.199503	NuA4 histone acetyltransferase complex subunit Eaf7
SPBC29A10.06c	ely5	0.938564	0.199503	nuclear pore protein Ely5
SPBCPT2R1.08c	tlh2	-1.23477	0.199503	RecQ type DNA helicase Tlh1
SPBC18H10.03	tif307	-0.481906	0.199629	translation initiation factor eIF3g
SPCC1672.11c	SPCC1672.11c	0.533953	0.19967	P-type ATPase P5 type
SPBC31F10.02	the13	0.676883	0.19967	acyl-coenzyme A thioesterase The13
SPCC1393.04	fta4	1.86195	0.199675	Mis6-Sim4 complex subunit Fta4
SPAC644.04	pct1	1.30129	0.199935	RNA 5'-triphosphatase
SPAC1782.09c	clp1	1.10487	0.200151	serine/threonine protein phosphatase (Cdc14-related) Clp1/Flp1
SPBC16D10.04c	dna2	0.673134	0.200151	DNA replication endonuclease-helicase Dna2
SPBC660.12c	egt2	1.1214	0.200151	ergothioneine biosynthesis methyltransferase Egt2
SPBC543.03c	pku80	0.889155	0.200151	Ku domain helicase (human XRCC5 ortholog) Pku80
SPMITTRNASER.01	SPMITTRNASER.01	1.6459	0.200151	tRNA Serine (gcu), mitochondrial
SPCC663.12	cid12	1.11122	0.200234	poly(A) polymerase Cid12
SPAC12B10.16c	mug157	-0.608416	0.200234	alpha-mannosidase GH125 family Mug157
SPBC651.10	nse5	1.10628	0.200234	Smc5-6 complex non-SMC subunit Nse5
SPAC2G11.12	rqh1	0.51768	0.200234	RecQ type DNA helicase Rqh1
SPAC2F7.14c	rrp4	1.37384	0.200234	exosome subunit Rrp4
SPAC1687.17c	SPAC1687.17c	0.935531	0.200234	Der1-like (degradation in the ER) family
SPNCRNA.808	NA	-1.47854	0.200313	NA
SPBC21B10.14	kgd4	-0.612075	0.200526	mitochondrial alpha-ketoglutarate dehydrogenase Ymr31/Kgd4
SPBC1677.03c	tda1	-0.62571	0.200526	threonine ammonia-lyase Tda1
SPAC4F8.01	did4	-0.506084	0.201091	ESCRT III complex subunit Did4
SPBC36B7.08c	ccp1	-0.48965	0.201106	CENP-A histone disassembly chaperone Ccp1
SPAC7D4.04	atg11	-0.830283	0.201179	autophagy associated protein kinase regulator Atg11
SPCC1919.15	brl1	0.539866	0.201179	histone H2B-K119 ubiquitin ligase complex (HULC) subunit, ubiquitin-protein ligase E3 Brl1
SPBC1D7.05	byr2	0.701736	0.201385	MAP kinase kinase kinase Byr2
SPBC21.05c	ral2	1.08447	0.201385	Ras1-Scd pathway protein Ral2
SPAC11H11.03c	SPAC11H11.03c	1.96353	0.201385	ATP-dependent polydeoxyribonucleotide 5'-hydroxyl-kinase activity implicated in DNA repair
SPBC24C6.07	cdc14	0.91901	0.202138	SIN component Cdc14
SPNCRNA.1559	NA	-1.42799	0.202475	NA
SPCC1450.05c	rox3	1.20622	0.202475	mediator complex subunit Med19
SPAC589.06c	snd302	0.446795	0.202475	SRP-independent ER targeting protein Snd3b
SPAC13G7.08c	crb3	-0.721177	0.20254	Rix1 complex WD repeat subunit Crb3
SPAC1705.03c	ecm33	0.687032	0.20254	extracellular leucine-rich repeat domain, receptor L domain-like Ecm33
SPAC11D3.18c	SPAC11D3.18c	2.46595	0.20254	carboxylic acid transmembrane transporter
SPBC211.01	rsm10	0.563641	0.202574	mitochondrial ribosomal protein subunit S10
SPCC553.01c	dbl2	0.843429	0.202579	DNA recombination protein Dbl2
SPAPB1E7.11c	mpa1	-0.479162	0.202579	mitochondrial translational activator, Mpa1
SPBP35G2.16c	NA	1.12882	0.202579	NA
SPBP8B7.32	NA	-0.70868	0.202579	NA
SPAC1834.13	NA	-1.36902	0.202698	NA
SPAC1952.07	rad1	1.59291	0.202698	checkpoint clamp complex protein Rad1
SPNCRNA.1158	NA	1.81111	0.203331	NA
SPBC4B4.04	eif21	-0.529139	0.203531	translation initiation factor eIF2A
SPAC4F10.19c	hit1	1.83553	0.203531	zf-HIT family C/D snoRNP assembly protein Hit1
SPNCRNA.58	NA	1.53374	0.203531	NA
SPNCRNA.605	NA	-1.20092	0.203531	NA
SPBC29A3.08	pof4	1.4957	0.203694	elongin-A, F-box protein Pof4
SPBC17G9.06c	sib3	0.977581	0.203941	siderophore-iron biosynthesis protein Sib3
SPBC29A3.03c	gid2	-0.453594	0.204185	GID complex ubiquitin-protein ligase E3 subunit Gid2/Rmd5
SPAC11D3.13	hsp3104	-1.31669	0.204298	ThiJ domain protein, implicated in cellular detoxification
SPAC22A12.14c	NA	0.676896	0.204298	NA
SPCC1840.05c	pgm2	-0.573693	0.205336	phosphoglucomutase Pgm2
SPAC17C9.13c	cut8	0.475367	0.205472	tethering factor for nuclear proteasome Cut8
SPAC16C9.03	nmd3	0.542532	0.206056	ribosome export adaptor Nmd3
SPAC19B12.02c	gas1	-0.574766	0.206651	cell wall 1,3-beta-glucanosyltransferase Gas1
SPBC21B10.06c	inp2	1.46075	0.206651	myosin binding vezatin family protein involved in peroxisome inheritance Inp2
SPNCRNA.1613	NA	4.22716	0.206651	NA
SPNCRNA.1674	NA	2.89818	0.206651	NA
SPNCRNA.316	NA	-0.93763	0.206651	NA
SPNCRNA.677	NA	0.776458	0.206651	NA
SPAC1527.03	slr1	0.993098	0.206651	RNA-binding protein, LARP1 family Slr1
SPBC1683.11c	icl1	1.2931	0.206816	isocitrate lyase Icl1
SPAC22A12.13	mug84	1.6731	0.206816	pig-P subunit
SPAC1F5.07c	hem14	0.761828	0.20691	protoporphyrinogen oxidase Hem14
SPAC6G9.03c	rtt106	1.99157	0.20699	histone H3.3 H4 heterotetramer chaperone Rtt106
SPAC630.08c	erg25	0.455624	0.207061	C-4 methylsterol oxidase Erg25
SPAC22F3.05c	alp41	0.603195	0.207528	GTP-binding protein involved in beta-tubulin folding Alp41
SPCC16C4.19	rpp21	1.28343	0.207528	RNase MRP subunit Rpp21
SPAC1327.01c	SPAC1327.01c	-0.871698	0.207528	DNA-binding transcription factor, zf-fungal binuclear cluster type
SPAC7D4.10	vma13	0.731854	0.207528	V-type ATPase V1 subunit H
SPBP22H7.09c	mis15	1.29608	0.20757	CENP-N ortholog Mis15
SPNCRNA.916	NA	2.21177	0.208167	NA
SPAC11G7.05c	mct1	0.966127	0.2082	mitochondrial [acyl-carrier protein] S-malonyltransferase Mct1
SPBC1773.04	SPBC1773.04	1.03486	0.208218	methylglyoxyl reductase (NADPH-dependent)
SPCC550.07	fah2	1.00388	0.208237	fatty-acid amide hydrolase
SPCC645.02	gep4	1.96934	0.208237	phosphatidylglycerol phosphate phosphatase Gep4
SPAC1002.15c	med6	1.4129	0.208237	mediator complex subunit Med6
SPAC637.07	moe1	-0.740908	0.208237	translation initiation factor eIF3d
SPBC216.05	rad3	0.896531	0.208237	ATR checkpoint kinase Rad3
SPAC4H3.14c	rng8	-0.580483	0.208237	contractile ring myosin V regulator Rng8
SPAPB17E12.07c	sen2	1.14943	0.208237	tRNA-splicing endonuclease catalytic subunit Sen2
SPBC29A10.09c	tri1	1.20273	0.208237	triman, ribonuclease involved in priRNA formation Tri1
SPBC3B9.14c	mrpl3	-0.690487	0.208353	mitochondrial ribosomal protein subunit L44
SPBC1E8.03c	NA	1.37138	0.208353	NA
SPAC9E9.08	rad26	1.11248	0.208353	ATRIP, ATR checkpoint kinase regulatory subunit Rad26
SPCPB16A4.02c	opy1	0.621519	0.208671	pleckstrin homology domain protein Opy1
SPAC9G1.05	aip1	0.44072	0.208837	actin binding WD repeat protein Aip1
SPNCRNA.603	NA	-1.30036	0.208837	NA
SPAC8F11.09c	nnt1	1.13482	0.208837	nicotinamide N-methyltransferase Nnt1
SPBC21B10.12	rec6	0.549939	0.208837	meiotic recombination protein Rec6
SPAC3G6.11	chl1	1.97401	0.208937	ATP-dependent DNA helicase Chl1
SPAC105.01c	kha1	0.804578	0.208937	plasma membrane potassium ion/proton antiporter Kha1
SPAC3H8.05c	mms1	0.489132	0.208937	Cul8-RING ubiquitin ligase complex WD repeat protein subunit Mms1
SPAC664.13	NA	1.83489	0.208937	NA
SPBC16G5.06	NA	0.649391	0.208937	NA
SPNCRNA.1279	NA	-1.05281	0.208937	NA
SPAC8C9.17c	spc34	1.17196	0.208937	DASH complex subunit Spc34
SPMITTRNAASP.01	SPMITTRNAASP.01	1.70946	0.208937	tRNA Aspartic acid (guc), mitochondrial
SPAC821.06	spn2	0.948543	0.208937	mitotic and meiotic (sporulation) septin Spn2
SPAC16A10.07c	taz1	-1.18506	0.208937	shelterin complex subunit Taz1
SPCC1450.04	tef5	-0.568773	0.208937	translation elongation factor EF-1 beta subunit, guanyl-nucleotide exchange factor (eEF1B)
SPAC9.10	thi9	-0.532511	0.208937	plasma membrane thiamine/proton high affinity transmembrane transporter Thi9
SPAC513.06c	dhd1	-1.22827	0.210073	D-xylose 1-dehydrogenase (NADP+)
SPAC869.08	pcm2	-0.546332	0.210073	protein-L-isoaspartate O-methyltransferase Pcm2
SPBC3H7.12	rav2	0.680603	0.210568	RAVE complex subunit Rav2
SPBC31F10.13c	hip1	-0.610406	0.210596	histone H3.3-H4 chaperone, HIR complex WD repeat subunit, hira family Hip1
SPAC11H11.04	mam2	1.59482	0.210596	pheromone p-factor receptor Mam2
SPBC19G7.14c	cog5	1.29096	0.21092	Golgi transport complex subunit Cog5
SPAC1952.10c	NA	2.45771	0.21092	NA
SPNCRNA.323	NA	-1.31888	0.21092	NA
SPBC1604.04	SPBC1604.04	1.57514	0.21092	mitochondrial carrier, thiamine pyrophosphate
SPBC8E4.12c	ecl3	-1.30674	0.211403	extender of chronological lifespan protein Ecl3
SPAC6F12.10c	ade3	-0.613034	0.211514	phosphoribosylformylglycinamidine synthase Ade3
SPAC3A12.05c	taf2	0.483523	0.211514	TATA-binding protein associated factor Taf2
SPAC14C4.08	mug5	2.28521	0.211612	dynactin complex subunit Mug5
SPAC23D3.13c	SPAC23D3.13c	0.629183	0.211612	GEF
SPAC869.02c	yhb1	1.05524	0.211612	nitric oxide dioxygenase Yhb1
SPBC713.14c	NA	-2.32175	0.212047	NA
SPCC1183.09c	pmp31	0.535413	0.212535	plasma membrane proteolipid Pmp31
SPAC644.06c	cdr1	-0.569437	0.213155	serine/threonine protein kinase (NIM1 family) Cdr1/Nim1
SPCPB16A4.06c	NA	-0.936174	0.213155	NA
SPAC22A12.01c	pso2	0.584182	0.213155	DNA 5' exonuclease
SPCC1795.07	sws2	0.532889	0.213155	mitochondrial ribosomal protein subunit S13
SPAC22A12.06c	NA	0.954726	0.213377	NA
SPNCRNA.975	NA	1.0723	0.213421	NA
SPAC9E9.13	wos2	-1.00829	0.21347	p23 homolog, predicted co-chaperone Wos2
SPAC9.12c	atp12	0.6541	0.213612	mitochondrial F1-FO ATP synthase chaperone Atp12
SPBC800.09	sum2	0.524956	0.213612	translation initiation inhibitor
SPAC664.07c	rad9	1.21776	0.213674	checkpoint clamp complex protein Rad9
SPAC25B8.17	ypf1	1.6349	0.213674	intramembrane aspartyl protease of the perinuclear ER membrane Ypf1
SPAC20G8.01	cdc17	-0.540511	0.21399	ATP-dependent DNA replication ligase Cdc17
SPBC1815.01	eno101	-1.0281	0.21399	enolase
SPAC17A5.04c	mde10	0.939104	0.21399	spore wall assembly ADAM family peptidase Mde10
SPNCRNA.124	NA	4.22152	0.21399	NA
SPNCRNA.1470	NA	1.16254	0.21399	NA
SPNCRNA.415	NA	-1.82792	0.21399	NA
SPAC23C11.04c	pnk1	1.75378	0.21399	DNA kinase/phosphatase Pnk1
SPAC12B10.07	acp1	0.7811	0.214071	F-actin capping protein alpha subunit
SPAC8F11.06	brr6	1.14103	0.214071	nuclear envelope protein Brr6/Brl1
SPBC211.02c	cwf3	-1.01595	0.214071	Prp19 complex subunit Cwf3
SPAC6F6.19	NA	-0.836396	0.214071	NA
SPBC405.02c	NA	-0.44766	0.214071	NA
SPCC11E10.09c	SPCC11E10.09c	-1.01035	0.214071	alpha-amylase homolog
SPBC29A10.02	spo5	0.950925	0.214071	meiotic RNA-binding protein 1
SPBC36.06c	spo9	1.49049	0.214071	ER farnesyl pyrophosphate synthetase Erg20
SPCC4B3.01	tum1	-0.568698	0.214071	mitochondrial thiosulfate sulfurtransferase, involved in tRNA wobble position thiolation Tum1
SPBC3B9.12	trs23	0.973007	0.214173	TRAPP I, II, and III complex subunit Trs23
SPCC1442.17c	ist1	2.46241	0.21446	MVB sorting pathway protein Ist1
SPAC12G12.05c	taf9	0.932616	0.21446	SAGA complex/transcription factor TFIID complex subunit Taf9
SPBC27.02c	ask1	0.864303	0.21551	DASH complex subunit Ask1
SPAC31G5.14	gcv1	0.582378	0.215681	glycine decarboxylase T subunit
SPAC22A12.16	acl2	-0.683205	0.215726	ATP-citrate synthase subunit 2
SPAPB1E7.06c	eme1	1.46025	0.21578	Holliday junction resolvase subunit Eme1
SPAC869.11	cat1	-0.49756	0.21592	plasma membrane arginine/lysine amino acid transmembrane transporter Cat1
SPBC31E1.05	gle1	1.72808	0.21592	RNA export factor, cytoplasmic nucleoporin Gle1
SPNCRNA.833	NA	0.927989	0.21592	NA
SPAC222.14c	sey1	0.518327	0.21592	ER fusion GTPase, atlastin Sey1
SPCC188.12	spn6	1.62706	0.21597	meiotic (sporulation) septin Spn6
SPBC27B12.01c	mmm1	0.818385	0.216416	ERMES complex subunit, membrane tether and lipid transfer protein Mmm1
SPAPB17E12.04c	csn2	0.954604	0.216871	COP9/signalosome complex subunit Csn2
SPBC1711.03	emc3	1.20324	0.216871	ER membrane protein complex subunit Emc3
SPAC5H10.11	gmh1	1.13888	0.217293	alpha-1,2-galactosyltransferase Gmh1
SPBC211.08c	mtr3	-0.641307	0.217293	exosome subunit Mtr3
SPAC821.08c	slp1	0.492373	0.217293	substrate-specific mitotic metaphase/anaphase APC coactivator Slp1/Cdc20
SPBC16A3.01	spn3	0.445945	0.217293	mitotic septin Spn3
SPCC18.02	SPCC18.02	0.553965	0.21739	transmembrane transporter
SPBP4H10.15	aco2	-0.580958	0.217699	mitochondrial ribosomal protein subunit L21/aconitate hydratase, fusion protein
SPCC1795.01c	mad3	2.20624	0.218323	mitotic spindle checkpoint protein Mad3
SPBC215.11c	NA	0.732796	0.218323	NA
SPNCRNA.892	NA	-1.92455	0.218323	NA
SPAC24C9.09	SPAC24C9.09	1.17204	0.218578	mitochondrial threonine-tRNA ligase
SPCC306.07c	SPCC306.07c	-0.700778	0.218598	U3 snoRNP-associated protein Cic1/Utp30 family
SPBC3B9.07c	rpa43	-0.54165	0.218656	DNA-directed RNA polymerase I complex subunit Rpa43
SPNCRNA.1369	NA	1.23515	0.219137	NA
SPAC1006.02	asa1	1.81572	0.2194	ASTRA complex WD repeat subunit Asa1
SPAC25H1.05	meu29	1.85698	0.2194	calcium transport factor
SPAC22F8.07c	rtf1	1.14444	0.2194	RNA polymerase I termination factor Rtf1
SPBC336.05c	hen1	1.53276	0.219717	small RNA 2'-O-methyltransferase Hen1
SPNCRNA.1494	NA	1.62877	0.219717	NA
SPCC830.07c	psi1	-0.955475	0.219717	Hsp40 family DNAJ domain protein Psi1
SPBC119.15	npa3	-0.582683	0.219776	RNA polymerase II binding AAA family ATPase Npa3
SPBC2G5.02c	ckb2	-0.558522	0.220029	CK2 regulatory subunit beta isoform 2, Ckb2
SPAC13C5.03	tht1	1.44528	0.22005	nuclear membrane protein involved in karyogamy Tht1
SPBC29A3.05	vps71	-0.789	0.22005	Swr1 complex histone chaperone module subunit Vps71
SPBC1105.12	hhf3	0.836973	0.220092	histone H4 h4.3
SPAC30D11.03	ddx27	-0.48616	0.220113	ATP-dependent RNA helicase Ddx27/Drs1
SPAC977.13c	NA	5.18148	0.220113	NA
SPBC18E5.13	mti3	1.92813	0.220537	mitochondrial translation initiation factor Mti3
SPAC1F3.03	sro7	0.456895	0.220885	Lgl family protein Sro7
SPNCRNA.754	NA	-0.690097	0.221267	NA
SPAC1F8.07c	pdc101	-0.754269	0.221414	pyruvate decarboxylase
SPCC11E10.04	ppr6	0.910432	0.221414	mitochondrial PPR repeat protein Ppr6
SPBC32F12.16	gem7	1.20053	0.22178	SMN complex subunit Gem7
SPAP27G11.02	mgr3	1.2915	0.22178	mitochondrial inner membrane i-AAA protease complex TPR repeat subunit Mgr3
SPBC409.17c	NA	0.836456	0.22178	NA
SPCC16C4.07	NA	-0.603309	0.22178	NA
SPNCRNA.919	NA	-1.37685	0.22178	NA
SPNCRNA.939	NA	2.3273	0.22178	NA
SPBC15C4.06c	SPBC15C4.06c	0.45665	0.22178	ubiquitin-protein ligase E3 Meu34, unknown biological role
SPCC576.17c	SPCC576.17c	-1.25258	0.22178	pyridoxamine/pyridoxine/pyridoxal transmembrane transporter
SPAC12G12.11c	NA	0.534148	0.221862	NA
SPAC19B12.12c	yip11	2.03821	0.222245	SMN complex subunit Yip11/Gem2
SPNCRNA.397	NA	-2.52664	0.222483	NA
SPBC25H2.06c	hrf1	0.665892	0.22267	COPII-coated vesicle component Hrf1
SPNCRNA.1202	NA	-0.608212	0.223219	NA
SPAC1B3.01c	SPAC1B3.01c	-0.997266	0.223219	uracil phosphoribosyltransferase
SPBC1105.01	SPBC1105.01	0.677091	0.223652	rRNA processing protein Rrp12-like
SPBC776.12c	hsk1	-0.526865	0.224221	Dbf4(Dfp1)-dependent protein kinase Hsk1
SPAC1250.04c	atl1	-1.10469	0.224406	alkyltransferase-like protein Atl1
SPBP8B7.12c	fta3	-0.538719	0.224406	CENP-H ortholog Fta3
SPAC15A10.08	ain1	1.38788	0.224676	alpha-actinin
SPAC1250.01	snf21	0.482292	0.224676	RSC-type complex ATPase Snf21
SPBC582.04c	dsh1	-0.557516	0.22478	RNAi protein, Dsh1
SPAPB24D3.06c	NA	1.22052	0.22478	NA
SPNCRNA.1692	NA	1.94619	0.22478	NA
SPAC6F12.17	rna14	0.554548	0.22487	mRNA cleavage and polyadenylation specificity factor complex subunit Rna14
SPAC17C9.15c	NA	1.44226	0.224887	NA
SPCC4G3.11	nur1	1.17482	0.225288	Lem2-Nur1 complex subunit Nur1
SPAC56E4.07	NA	1.42323	0.225295	NA
SPCC24B10.12	cgi121	-0.642648	0.2255	EKC/KEOPS complex subunit Cgi121
SPBC12C2.09c	izh2	1.331	0.2255	Haemolysin-III family plasma membrane receptor implicated in zinc ion homeostasis Izh2
SPBC776.16	mis20	1.8438	0.2255	centromere protein Mis20/Eic2
SPAC4F10.17	NA	-0.777877	0.2255	NA
SPBC17D1.17	NA	-0.828929	0.2255	NA
SPNCRNA.1430	NA	1.68978	0.2255	NA
SPBC1773.08c	omh4	2.45086	0.2255	Golgi alpha-1,2-mannosyltransferase Omh4
SPAC4D7.04c	rer2	1.48085	0.2255	cis-prenyltransferase
SPAC12G12.16c	SPAC12G12.16c	1.81215	0.225545	Fen1 family nuclease, XP-G family
SPBC1604.03c	NA	2.12283	0.225902	NA
SPNCRNA.1258	NA	-1.4705	0.225902	NA
SPCC1620.05	bet4	-0.725942	0.226068	Rab geranylgeranyltransferase alpha subunit Bet4
SPCC4G3.09c	gyp3	0.475635	0.226068	RabGAP Gyp3
SPBC530.04	mod5	0.471066	0.226068	Tea1 anchoring protein Mod5
SPNCRNA.1375	NA	-2.01476	0.226068	NA
SPBC342.02	qrs1	0.434617	0.226068	cytoplasmic glutaminyl-tRNA ligase Qrs1
SPBC32F12.02	rec14	1.5607	0.226068	Ski complex WD repeat subunit Ski8
SPCC1672.08c	tfa2	-0.667901	0.226068	transcription factor TFIIE beta subunit, TFIIEB, Tfa2
SPBC12D12.07c	trx2	1.7122	0.226293	mitochondrial thioredoxin Trx2
SPAC26F1.01	sec74	0.592851	0.226502	ArfGEF Sec74
SPAC821.11	pro1	0.525281	0.2266	gamma-glutamyl phosphate reductase Pro1
SPNCRNA.160	NA	-1.4777	0.226865	NA
SPBC902.04	rmn1	0.52626	0.228217	MTREC (exosome adaptor) complex RNA-binding subunit Rmn1
SPNCRNA.1210	NA	1.73881	0.228473	NA
SPNCRNA.313	NA	-1.85092	0.228473	NA
SPBC12D12.01	sad1	-0.447765	0.228473	spindle pole body SUN domain protein Sad1
SPAC25H1.08c	sqt1	-0.545618	0.228473	ribosome assembly protein Sqt1
SPBC17G9.09	tif213	-0.603965	0.228473	translation initiation factor eIF2 gamma subunit
SPNCRNA.942	NA	-1.20382	0.228733	NA
SPBP23A10.08	alp5	0.941991	0.229232	Ino80, NuA4 and Swr1 complex actin-like protein Arp4
SPAC56E4.02c	alg13	1.36789	0.229335	N-acetylglucosaminyldiphosphodolichol N-acetylglucosaminyltransferase Alg13
SPBC337.15c	coq7	0.530599	0.229335	ubiquinone biosynthesis protein Coq7
SPAC869.01	NA	-1.54826	0.229335	NA
SPNCRNA.119	NA	-2.49079	0.229335	NA
SPAC17A5.08	erp2	0.529071	0.229455	COPII-coated vesicle component Erp2/3/4
SPCC4B3.07	nro1	0.963607	0.229508	negative regulator of Ofd1, Nro1
SPBC1683.10c	pcl1	0.914716	0.229508	vacuolar ferrous iron/manganese transmembrane transporter Pcl1
SPAC29B12.14c	SPAC29B12.14c	1.12223	0.229508	plasma membrane purine transmembrane transporter
SPAC17A5.15c	gus1	-0.481153	0.229571	cytoplasmic glutamate-tRNA ligase Gus1
SPNCRNA.1539	NA	-1.47731	0.22961	NA
SPAC3F10.11c	abc2	0.526317	0.22979	vacuolar phytochelatin and glutathione S-conjugate ABC family transmembrane transporter Abc2
SPBC1709.09	rrf1	1.05578	0.22979	mitochondrial translation termination factor Rrf1
SPBC3E7.09	SPBC3E7.09	0.867986	0.22979	Sad1-UNC-like protein involved protein folding in the ER
SPBC16A3.11	eso1	0.978876	0.230002	mitotic cohesin N-acetyltransferase/DNA polymerase eta Eso1 fusion protein
SPAC17C9.06	sam50	0.488595	0.230029	mitochondrial sorting and assembly machinery complex subunit Sam50
SPNCRNA.1093	NA	4.68981	0.23009	NA
SPBC947.14c	cbp6	-0.545301	0.230103	mitochondrial complex III assembly protein Cbp6
SPBC24C6.09c	NA	-1.78258	0.230297	NA
SPCC162.10	ppk33	-0.844299	0.230297	serine/threonine protein kinase Ppk33
SPBC800.11	SPBC800.11	2.19177	0.230297	inosine-uridine preferring nucleoside hydrolase
SPAC1093.05	hca4	-0.489411	0.230715	ATP-dependent RNA helicase Hca4
SPCC61.05	NA	1.06838	0.230936	NA
SPCP31B10.02	NA	0.885952	0.231057	NA
SPAC2F7.08c	snf5	0.461557	0.231155	SWI/SNF complex subunit Snf5
SPBC32H8.15	NA	4.49217	0.231408	NA
SPAC23D3.04c	gpd2	-0.915724	0.231744	glycerol-3-phosphate dehydrogenase Gpd2
SPBC649.03	rhp14	-0.766028	0.231797	XP-A family homolog Rhp14
SPBC30B4.08	eri1	1.0146	0.232139	double-strand siRNA ribonuclease Eri1
SPCC4B3.02c	got1	2.24733	0.23221	Golgi transport protein Got1
SPBC28F2.06c	mdm12	1.48192	0.23221	ERMES complex subunit, membrane tether and lipid transfer protein Mdm12
SPCC5E4.05c	mgl1	-0.64639	0.23221	mitochondrial acylglycerol lipase Mgl1
SPBC14C8.11c	NA	1.40397	0.23221	NA
SPNCRNA.1366	NA	-0.737832	0.23221	NA
SPNCRNA.1503	NA	-0.742124	0.23221	NA
SPBP22H7.03	sbg1	0.574891	0.23221	plasma membrane-actinomyosin ring linker protein Sbg1
SPBC460.02c	SPBC460.02c	0.654432	0.23221	translation elongation factor, glutathione S-transferase
SPAC13G7.02c	ssa1	-1.53216	0.23221	Hsp70 family heat shock protein Ssa1
SPAC1556.03	azr1	0.911979	0.232285	mitochondrial protein phosphatase Azr1
SPAC23A1.07	rnf170	-0.82862	0.232285	ubiquitin-protein ligase E3 Rnf170
SPNCRNA.1349	NA	-2.75828	0.23232	NA
SPAC4H3.05	srs2	0.765135	0.2326	ATP-dependent DNA helicase, UvrD subfamily
SPNCRNA.721	NA	-1.25407	0.233083	NA
SPAC20G8.06	not1	0.615412	0.233083	CCR4-Not complex scaffold subunit 1
SPBC646.15c	pex16	1.05548	0.233083	Pex16 family peroxisome import protein Pex16
SPBC9B6.03	pib2	0.90212	0.233083	zf-FYVE type zinc finger protein and glutamine sensor Pib2
SPAC16A10.03c	SPAC16A10.03c	0.554788	0.233083	ubiquitin-protein ligase E3 involved in vesicle docking Pep5/Vps11-like
SPAC3F10.02c	trk1	-0.843564	0.233083	plasma membrane potassium ion transmembrane transporter Trk1
SPBC1105.04c	cbp1	1.61766	0.233087	CENP-B homolog Cbp1, domesticated transposable element
SPBC83.07	jmj3	0.804633	0.233087	histone demethylase H3-K36 specific, Lid2 complex subunit Jmj3
SPAC23H4.08	iwr1	-0.964147	0.2331	RNA polymerase II nuclear import protein Iwr1
SPBC26H8.03	cho2	0.720606	0.233534	phosphatidylethanolamine N-methyltransferase Cho2
SPNCRNA.1013	NA	2.69798	0.233534	NA
SPNCRNA.1626	NA	-0.90583	0.233534	NA
SPBC1289.09	tim21	0.690376	0.233534	TIM23 translocase complex subunit Tim21
SPAC823.16c	atg1802	-0.427386	0.233723	autophagy associated WD repeat protein Atg18b
SPNCRNA.1479	NA	-1.52158	0.233723	NA
SPAC29E6.06c	SPAC29E6.06c	-0.405902	0.233723	cytoplasmic cysteine-tRNA ligase Crs1
SPBC887.11	pus2	-0.506574	0.23379	tRNA pseudouridine synthase Pus2
SPCC132.05c	NA	0.890679	0.233828	NA
SPCC550.03c	ski2	0.765198	0.233828	Ski complex RNA helicase Ski2
SPAC2F3.09	hem1	0.509725	0.233868	5-aminolevulinate synthase Hem1
SPBC3H7.03c	kgd1	-0.734706	0.233868	2-oxoglutarate dehydrogenase (lipoamide) (e1 component of oxoglutarate dehydrogenase complex)
SPNCRNA.711	NA	-1.12792	0.233868	NA
SPNCRNA.1251	NA	1.71547	0.234264	NA
SPAC26H5.03	pcf2	1.79499	0.234264	histone H3-H4 chaperone, CAF assembly factor (CAF-1) complex subunit B, Pcf2
SPCC1223.11	ptc2	0.813832	0.234264	serine/threonine protein phosphatase PP2C catalytic subunit Ptc2
SPAC806.08c	mod21	1.20414	0.234793	gamma tubulin complex GCP5 subunit Mod21
SPBC365.15	alp4	0.558206	0.234809	gamma tubulin complex GCP2 subunit Alp4
SPAC25B8.04c	mss51	0.729371	0.234809	mitochondrial cytochrome C oxidase assembly protein Mss51
SPBC11C11.01	SPBC11C11.01	-0.470229	0.234809	U2-associated protein
SPBC27B12.07	SPBC27B12.07	0.640075	0.234809	mitochondrial proline metabolism regulator
SPNCRNA.1022	NA	-1.29933	0.234885	NA
SPAC17G6.08	pep7	1.37209	0.234944	prevacuole/endosomal FYVE tethering component Pep7
SPNCRNA.933	NA	-0.703239	0.235547	NA
SPCC1259.10	pgp1	0.736937	0.235883	mitochondrial tRNA N6-threonyl-carbamoyl-adenosine (t6A) Pgp1
SPAC1F7.09c	dal2	0.60758	0.23616	allantoicase Dal2
SPAC5H10.09c	ecm31	1.39998	0.23616	3-methyl-2-oxobutanoatehydroxymethyltransferase Ecm31
SPAC18G6.01c	NA	0.70179	0.23616	NA
SPNCRNA.577	NA	-1.00242	0.23616	NA
SPAC6G9.16c	xrc4	-0.722751	0.23616	XRCC4 nonhomologous end joining factor Xrc4
SPAC24C9.08	cps1	0.468623	0.236168	vacuolar carboxypeptidase
SPAP4C9.02	emc5	-0.602201	0.236168	ER membrane protein complex subunit Emc5
SPAC1486.09	nob1	-0.455301	0.236264	ribosome biogenesis protein Nob1
SPBC1289.05c	vma10	0.583608	0.236437	V-type ATPase V1 domain subunit G
SPBC1709.18	tif452	0.479977	0.236538	translation initiation factor eIF4E, 4F complex E subunit isoform 2, stress response factor
SPAC14C4.09	agn1	1.82839	0.236889	cell wall glucan endo-1,3-alpha-glucosidase Agn1
SPAC6G9.08	ubp6	0.648402	0.236889	ubiquitin C-terminal hydrolase Ubp6
SPAC12B10.04	pby1	1.0646	0.23708	P-body associated protein Pby1
SPAC7D4.06c	alg3	1.19394	0.237535	dolichyl-P-Man:Man(5)GlcNAc(2)-PP-Dol alpha-1,3-mannosyltransferase Alg3
SPCC364.01	cif1	-0.834671	0.237535	calnexin independence factor Cif1
SPNCRNA.1301	NA	1.52567	0.237535	NA
SPNCRNA.708	NA	0.846189	0.237535	NA
SPBC2D10.17	clr1	0.478617	0.237933	SHREC complex intermodule linker subunit Clr1
SPCC1739.09c	cox13	-0.492955	0.237933	cytochrome c oxidase subunit VIa
SPBC1861.07	elc1	1.30719	0.237933	elongin C Elc1
SPNCRNA.473	NA	-3.87253	0.238063	NA
SPAC1F7.12	NA	-0.770517	0.238189	NA
SPBPB2B2.10c	gal7	0.462601	0.238462	galactose-1-phosphate uridylyltransferase Gal7
SPCC613.12c	raf1	1.29338	0.239355	CLRC ubiquitin ligase complex WD repeat subunit Raf1/Dos1
SPBC13E7.06	msd1	-0.646802	0.239949	microtubule-anchoring factor Msd1
SPAC57A7.04c	pabp	-0.756837	0.239949	major poly(A) binding protein Pabp/Pab1
SPAC821.13c	dnf1	0.481687	0.240656	trans-Golgi network aminophospholipid translocase (flippase), Dnf1
SPNCRNA.1566	NA	-1.00179	0.240656	NA
SPAC1B3.15c	SPAC1B3.15c	1.02901	0.240656	transmembrane transporter
SPBC31E1.06	bms1	-0.6098	0.240784	GTP binding protein Bms1
SPNCRNA.804	NA	4.37684	0.240784	NA
SPCC297.04c	set7	-0.985069	0.240784	histone lysine H3-K37 methyltransferase Set7
SPBC32H8.01c	SPBC32H8.01c	1.38854	0.240784	endocytic trafficking protein
SPCC18.06c	caf1	0.451042	0.241106	CCR4-Not complex CAF1 family ribonuclease subunit 7/8
SPAC17H9.02	mtl1	0.482523	0.241106	MTREC (exosome adaptor) complex RNA helicase subunit Mtl1
SPAC23H3.15c	NA	-1.02981	0.241106	NA
SPBC1861.03	naa35	0.458637	0.241106	NatC N-acetyltransferase complex subunit Naa35
SPBP8B7.23	rnf10	-0.756042	0.241106	ubiquitin-protein ligase E3
SPAC56E4.05	snd2	-0.520961	0.241106	SRP-independent ER targeting protein Snd2
SPBC3B9.03	srp101	0.796328	0.241106	signal recognition particle receptor alpha subunit Srp101
SPAC13D6.03c	trm9	1.50465	0.241106	tRNA (uridine) methyltransferase Trm9
SPAC17G8.02	urh2	0.991232	0.241106	uridine ribohydrolase Urh2
SPCC1840.11	csl4	0.805964	0.241303	exosome subunit Csl4
SPBC1703.04	mlh1	-0.475926	0.24143	MutL family protein Mlh1
SPCC63.13	SPCC63.13	0.47817	0.24143	DNAJ domain protein
SPAC9.05	fml1	0.590416	0.241644	ATP-dependent 3' to 5' DNA helicase, FANCM ortholog Fml1
SPNCRNA.1212	NA	-0.593518	0.241644	NA
SPNCRNA.168	NA	-1.06821	0.241644	NA
SPNCRNA.957	NA	-2.22492	0.241644	NA
SPAC23H4.16c	not11	1.43283	0.241644	CCR4-Not complex subunit 11
SPAC1687.18c	ssl3	0.862457	0.241644	cohesin loading factor Ssl3
SPNCRNA.1657	NA	4.69343	0.241837	NA
SPNCRNA.1500	NA	1.42577	0.242	NA
SPNCRNA.612	NA	4.53701	0.242	NA
SPAC32A11.01	NA	-0.636409	0.242022	NA
SPAC26A3.16	dsk2	0.392628	0.242062	UBA domain protein Dph1/Dsk2
SPAC1093.04c	cca1	0.578272	0.242927	CTP 3'-tRNA nucleotidyltransferase Cca1
SPAC688.16	NA	2.01624	0.243012	NA
SPBC6B1.07	prp1	0.695176	0.243073	U4/U6 x U5 tri-snRNP complex subunit Prp1
SPAC1F5.11c	tra2	0.732622	0.243073	NuA4 complex phosphatidylinositol pseudokinase complex subunit Tra2
SPAC23C11.05	NA	0.519733	0.243421	NA
SPNCRNA.1039	NA	2.43441	0.243421	NA
SPAC3C7.06c	pit1	0.580924	0.243421	serine/threonine protein kinase, meiotic, STKc MAK-like Pit1
SPAC22E12.19	snt1	0.459624	0.243421	Set3 complex SANT/Myb domain subunit Snt1
SPCC1919.11	mug137	-1.4713	0.243987	BAR adaptor protein, human endophilin A3-like
SPBC839.08c	its8	0.928406	0.244314	pig-N
SPNCRNA.1457	NA	1.34739	0.244314	NA
SPBC1105.06	pmc4	1.36859	0.244314	mediator complex subunit Med4
SPNCRNA.450	NA	-2.73363	0.244421	NA
SPNCRNA.812	NA	1.4373	0.244421	NA
SPCC126.07c	NA	0.463474	0.244425	NA
SPNCRNA.346	NA	-3.37519	0.244425	NA
SPNCRNA.366	NA	-3.37519	0.244425	NA
SPCC1795.05c	ura6	0.903027	0.244425	uridylate kinase Ura6
SPBP4H10.03	oxa102	0.46278	0.244534	mitochondrial inner membrane insertase Oxa102
SPBC2D10.11c	nap2	0.425718	0.244741	histone H2A-H2B chaperone Nap2
SPBC2D10.18	coq8	-0.404354	0.244895	ABC1 kinase family ubiquinone biosynthesis ATPase Coq8
SPAC14C4.15c	dpp1	1.06698	0.244895	vacuolar dipeptidyl peptidase
SPAC1039.09	isp5	0.71191	0.244895	amino acid transmembrane transporter Isp5
SPBC530.13	lsc1	0.555232	0.245443	Lsk1 associated cyclin
SPAC24C9.04	med9	-0.46371	0.245443	mediator complex subunit Med9
SPNCRNA.1228	NA	2.48771	0.245443	NA
SPSNORNA.01	NA	-1.49328	0.245443	NA
SPCC1183.07	rrp5	-0.546091	0.245443	U3 snoRNP-associated protein Rrp5
SPCC965.08c	alr1	-0.833397	0.246209	alanine racemase Alr1
SPBC18H10.08c	ubp4	0.53456	0.246552	ubiquitin C-terminal hydrolase Ubp4
SPBC1198.04c	zas1	0.830693	0.247018	transcription regulator Zas1
SPAC1039.04	SPAC1039.04	3.07225	0.247371	carboxylic acid transmembrane transporter
SPATRNACYS.01	SPATRNACYS.01	-3.38886	0.247371	tRNA Cysteine
SPCTRNAARG.08	SPCTRNAARG.08	-3.38886	0.247371	tRNA Arginine
SPNCRNA.783	NA	-1.18467	0.247439	NA
SPAC140.03	arb1	-0.796715	0.248186	argonaute inhibitor protein 1
SPBC3B9.22c	dad4	-0.793655	0.248802	DASH complex subunit Dad4
SPAC4F10.09c	noc1	0.417044	0.248893	ribosome biogenesis protein Noc1
SPAC23C11.16	plo1	-0.478621	0.248893	Polo kinase Plo1
SPNCRNA.488	NA	-1.803	0.249175	NA
SPBC21C3.10c	rib7	1.50608	0.249185	5-amino-6-(5-phosphoribosylamino) uracil reductase Rib7
SPBC31F10.11c	cwf4	0.432416	0.249268	Prp19 complex subunit Cwf4
[truncated: 4,955 more rows]
