# Supplementary material for: Ageing-associated long non-coding RNA extends lifespan and reduces translation in non-dividing cells
Source: EMBO Rep. 2024 Oct 2;25(11):4921–49. doi: 10.1038/s44319-024-00265-9 (PMC11549352; doi:10.1038/s44319-024-00265-9)
Supplement: Supplementary file 7 — Source data Fig. 1 [file 44319_2024_265_MOESM7_ESM.zip]

Archive with 16 entries (12 files):
- 1B/
- 1B/Data.xlsx
- 1B/ReadMe.docx
- 1D/
- 1D/Data_LeftPanel.csv
- 1D/Data_RightPanel_grofit_Output.csv
- 1D/ReadMe.docx
- 1C/
- 1C/Data_left_Panel.xlsx
- 1C/Data_right_Panel.xlsx
- 1C/ReadMe.docx
- 1E/
- 1E/.DS_Store
- 1E/Data_LeftPanel.csv
- 1E/Data_RightPanel.csv
- 1E/ReadMe.docx
