# Supplementary material for: Ageing-associated long non-coding RNA extends lifespan and reduces translation in non-dividing cells
Source: EMBO Rep. 2024 Oct 2;25(11):4921–49. doi: 10.1038/s44319-024-00265-9 (PMC11549352; doi:10.1038/s44319-024-00265-9)
Supplement: Supplementary file 7 — Source data Fig. 1 [file 44319_2024_265_MOESM7_ESM.zip › 1B/Data.xlsx]

## Sheet: Sheet1
#Ct values from the machine (Bio_rep=Biological replicates; replicate=technical replicates										#Calculations								#Values for plotting
Gene	aal1					ppb1					aal1.rep1	ppb1.rep1	∆Ct	∆∆Ct	fold_change	log2			exp	Stat (day 0)	day 4	day 11
exponential	replicate1	replicate2	replicate 3	mean	rep1	rep2	rep3	mean		exponential	43.7602	21.2812	22.4791	0	1	0		rep1	0	20.7927	13.9586	30.2627
Bio_rep1	43.7602	ND	ND	43.7602	21.175	21.2913	21.3773	21.2812		Stat_d0	25.9933	20.4951	5.49816	-16.9809	129347	16.9809		rep2	0	14.1425	15.0735	12.9698
Bio_rep2	49.5421	49.3504	49.9183	49.6036	20.8567	21.1637	20.9555	20.992		Stat_d4	28.2656	20.8601	7.40552	-15.0735	34481.5	15.0735		rep3	0	16.9809	16.2143	10.0865
Bio_rep3	42.594	ND	ND	42.594	21.0433	21.0225	21.1806	21.0821		Stat_d11	29.5645	20.0552	9.50923	-12.9698	8022.4	12.9698
Stationary_day0											aal1.rep2	ppb1.rep2							MEAN	Stat (day 0)	day 4	day 11
Bio_rep1	25.9946	26.0926	25.8926	25.9933	20.4368	20.5155	20.5331	20.4951		exponential	49.6036	20.992	28.6116	0	1	0				17.3054	15.0821	17.773
Bio_rep2	28.1346	28.039	28.0481	28.0739	20.3166	20.3305	20.1177	20.255		Stat_d0	28.0739	20.255	7.81893	-20.7927	1.81646e+06	20.7927
Bio_rep3	28.5672	28.699	28.6751	28.6471	21.2471	21.2715	21.3145	21.2777		Stat_d4	32.5132	20.1158	12.3974	-16.2143	76028.7	16.2143			SD	Stat (day 0)	day 4	day 11
Stationary_day4										Stat_d11	20.1233	21.7744	-1.65109	-30.2627	1.28821e+09	30.2627				3.33696	1.12786	10.9121
Bio_rep1	28.2002	28.3682	28.2284	28.2656	20.944	20.928	20.7082	20.8601			aal1.rep3	ppb1.rep3
Bio_rep2	32.4919	32.471	32.5768	32.5132	20.0601	20.1208	20.1667	20.1158		exponential	42.594	21.0821	21.5119	0	1	0			SE	Stat (day 0)	day 4	day 11
Bio_rep3	28.3771	28.4041	28.5478	28.443	20.8441	20.7528	21.0722	20.8897		Stat_d0	28.6471	21.2777	7.36939	-14.1425	18084.8	14.1425				1.92659	0.651173	6.30009
Stationary_day11										Stat_d4	28.443	20.8897	7.5533	-13.9586	15920.3	13.9586
Bio_rep1	25.5918	25.633	25.4686	25.5645	21.0969	20.9954	21.0734	21.0552		Stat_d11	31.5321	20.1067	11.4254	-10.0865	1087.25	10.0865
Bio_rep2	24.6452	24.5707	24.654	24.6233	20.957	21.0376	21.2286	21.0744
Bio_rep3	26.5207	26.4781	26.5976	26.5321	21.0217	21.1039	21.1945	21.1067
