# Supplementary material for: Ageing-associated long non-coding RNA extends lifespan and reduces translation in non-dividing cells
Source: EMBO Rep. 2024 Oct 2;25(11):4921–49. doi: 10.1038/s44319-024-00265-9 (PMC11549352; doi:10.1038/s44319-024-00265-9)
Supplement: Supplementary file 7 — Source data Fig. 1 [file 44319_2024_265_MOESM7_ESM.zip › 1D/Data_LeftPanel.csv]

#The Data file also includes data for SPNCRNA.401-pOE shown in Figure EV1C
Time(hrs)	evc1	aal1-pOE+Thi1	aal1-pOE+Thi2	aal1-pOE1	SPNCRNA.401-pOE1	aal1-pOE2	aal1pOE3	SPNCRNA.401-pOE2	SPNCRNA.401-pOE+Thi1	SPNCRNA.401-pOE3	evc2	aal1-pOE4	aal1-pOE+Thi3	aal1-pOE+Thi4	aal1-pOE5	evc+Thi1	aal1-pOE6	SPNCRNA.401-pOE+Thi2	aal1-pOE+Thi5	evc+Thi2	aal1-pOE+Thi6	evc+Thi3	SPNCRNA.401-pOE+Thi3	evc3
0.02188	0	0	0	0	0	0	0	0	0	0	0	0	0	0	0	0	0	0	0	0	0	0	0	0
0.17769	-0.758	-0.525	0.417	0.15	-1.263	0.307	-0.315	-0.672	-0.131	-0.423	-2.189	-0.325	-0.313	-0.272	-0.652	-0.04	-0.455	-2.429	-0.545	-0.15	0.719	-8.221	-1.962	-0.532
0.34425	-0.754	-0.495	0.574	0.025	-1.923	0.601	-0.695	-1.118	-0.427	-0.452	-1.742	-0.111	-0.595	0.14	-0.788	0.518	0.235	-2.12	-0.283	0.336	0.871	-11.825	-2.473	0.067
0.51103	-0.428	0.054	0.845	0.41	-0.891	1.033	-0.302	-0.454	0.42	-0.071	-3.29	-0.062	-0.019	0.661	0.172	0.71	0.43	-1.432	0.41	1.282	0.988	-13.953	-1.974	-0.051
0.67761	-0.939	0.677	1.206	0.568	0.056	1.498	-0.213	-0.637	0.552	-0.065	-3.556	0.313	0.574	0.882	0.033	1.034	1.093	-1.397	0.631	1.973	2.333	-13.836	-1.812	1.1
0.84439	-1.161	0.428	1.343	0.677	-0.122	1.607	-0.968	-0.505	0.287	-0.115	-3.254	0.307	0.053	0.804	-0.195	1.718	1.341	-1.187	0.354	2.048	1.498	-16.331	-1.859	0.801
1.01105	-1.272	0.888	1.282	0.612	0.826	1.172	-0.937	-0.39	0.933	0.046	-2.016	0.131	0.516	0.569	0.348	1.267	1.13	-1.506	1.218	1.723	2.056	-18.117	-2.393	0.598
1.17762	0.269	1.197	1.955	1.284	0.963	2.81	-0.077	-0.583	1.135	0.238	-3.103	0.067	0.658	0.968	-0.295	1.768	1.367	-0.66	0.604	2.157	2.191	-17.441	-1.796	1.265
1.3444	-1.234	0.403	2.284	0.757	0.208	2.006	-1.449	0.049	1.442	-0.195	-2.959	0.785	0.861	0.817	-0.551	2.024	1.587	-0.055	0.966	2.57	2.093	-18.367	-2.024	1.553
1.51109	-1.666	1.22	2.6	1.421	2.356	2.568	-1.148	-0.106	1.897	0.485	-2.056	-0.042	0.333	1.084	-0.164	2.61	1.169	-0.747	0.807	2.958	2.769	-18.372	-1.558	0.811
1.67776	-1.228	1.336	2.886	1.027	0.892	3.105	-0.937	0.258	1.594	0.576	-2.569	0.699	0.621	1.271	-0.185	2.782	1.624	-0.573	1.53	2.664	2.71	-17.806	-1.31	1.15
1.84435	-0.023	1.006	2.476	1.568	1.289	3.121	0.293	0.364	1.755	1.084	-2.764	1.313	1.421	1.621	0.482	3.485	2.339	0.103	1.272	4.024	2.918	-18.113	-1.105	1.76
2.01109	-1.08	1.767	2.994	0.971	3.161	3.206	-0.137	0.476	1.935	1.093	-1.787	0.887	0.552	1.566	-0.122	3.521	1.989	0.262	1.11	3.586	2.966	-17.11	-0.793	2.524
2.17777	-0.507	1.572	3.344	1.576	2.607	3.483	-0.625	0.985	2.422	1.198	-1.284	1.587	1.014	1.752	0.475	3.691	1.997	0.726	1.862	4.265	2.833	-16.987	-0.416	2.652
2.34444	-1.116	2.683	3.662	1.576	2.699	2.824	-0.043	1.029	2.665	1.45	-0.58	1.767	1.011	1.711	0.068	4.092	1.59	1.419	2.262	4.319	3.576	-17.846	-0.154	2.687
2.51115	-1.257	2.052	3.952	1.657	3.012	3.295	-0.805	1.298	2.819	1.438	-0.504	1.674	1.894	1.847	-0.652	4.509	2.673	0.791	1.842	5.063	3.234	-17.411	-0.197	3.438
2.67779	-0.868	2.663	3.955	3.08	3.364	3.881	-0.37	1.48	2.355	1.713	-0.573	2.159	2.025	2.147	0.698	4.736	2.909	1.473	1.368	5.374	3.712	-17.312	0.201	4.408
2.84443	0.741	2.112	4.363	2.324	4.104	4.249	-0.307	1.779	3.545	1.691	-1.093	2.452	2.336	2.271	0.625	4.592	2.818	1.915	2.221	5.641	3.281	-17.212	0.701	3.422
3.01113	0.191	2.98	4.031	3.466	3.974	4.028	-0.456	2.328	3.745	2.143	0.032	2.794	2.029	2.384	1.082	5.236	2.744	3.19	2.567	6.153	4.006	-15.994	1.076	3.634
3.17778	0.677	3.152	4.6	3.133	4.27	4.303	0.697	2.145	4.152	2.681	-0.178	2.68	2.522	2.495	0.226	5.654	2.728	0.818	2.701	5.94	4.498	-16.916	1.238	5.074
3.34452	-0.83	3.004	4.884	3.669	4.06	4.703	-0.696	2.357	4.342	2.15	-0.407	2.733	2.149	2.537	1.12	6.195	3.093	2.096	2.52	6.563	4.152	-16.358	1.251	4.679
3.51116	0.861	3.073	4.839	3.029	5.402	5.229	0.679	2.791	3.889	2.981	1.134	3.415	2.643	3.038	1.557	6.624	3.616	3.358	3.012	7.076	4.531	-15.612	1.938	5.333
3.67798	1.504	3.878	5.279	3.794	5.004	5.276	-0.198	3.072	4.431	3.235	2.042	3.257	3.363	3.343	1.612	6.931	3.307	3.874	3.731	7.079	4.917	-14.979	1.827	6.001
3.8445	0.769	3.218	5.44	3.608	4.732	5.286	0.067	3.384	5.712	3.579	2.089	3.468	3.224	3.207	1.694	7.435	3.546	4.159	3.397	7.555	4.555	-16.04	2.658	6.618
4.01114	1.306	3.708	5.478	3.399	5.936	5.717	0.024	3.015	6.404	3.656	1.444	3.161	3.488	3.249	1.763	7.426	3.581	5.116	3.299	8.268	4.346	-14.48	2.949	6.361
4.17788	2.072	3.673	5.902	4.346	6.605	5.613	0.712	3.678	4.949	3.962	2.932	3.584	3.558	3.46	1.553	8.197	4.194	4.62	3.673	8.818	5.857	-14.669	2.575	5.857
4.34455	2.281	4.068	5.675	4.132	7.531	6.903	0.618	3.936	5.901	4.502	2.145	3.6	3.558	3.546	2.192	8.121	4.742	3.767	3.644	8.826	5.189	-15.233	3.242	6.615
4.51129	3.018	4.377	6.791	4.023	7.171	6.302	1.921	4.309	5.887	5.025	2.679	3.939	3.685	3.733	2.735	8.629	4.091	7.2	4.186	9.363	5.645	-14.013	3.622	7.797
4.67797	2.891	4.538	6.377	5.269	6.884	6.43	1.206	4.3	6.326	4.844	3.356	4.006	3.907	3.898	3.906	9.011	4.435	3.982	3.294	9.717	5.897	-14.369	3.453	7.564
5.5113	4.63	5.163	7.112	6.04	8.206	7.098	2.035	5.612	6.834	5.841	4.69	4.353	3.94	4.445	3.943	10.066	5.005	7.044	4.774	10.44	6.596	-12.668	4.975	8.206
6.01135	6.353	5.853	7.78	5.415	9.21	7.827	3.17	6.872	9.271	7.219	6.366	5.654	5.179	5.296	4.369	11.913	5.889	6.927	5.928	12.851	7.975	-11.777	7.26	10.646
6.17808	5.387	4.949	7.866	7.223	9.781	8.172	2.57	7.119	9.364	7.83	6.536	5.448	5.544	5.35	3.102	11.542	6.146	6.457	6.349	12.901	7.383	-11.972	6.61	9.88
6.3448	5.513	5.981	8.385	6.001	10.641	8.246	3.007	7.367	9.225	7.66	7.012	5.673	6.123	5.874	4.721	12.043	6.183	8.921	5.999	13.74	8.046	-11.004	7.331	10.973
6.51132	7.013	5.299	8.555	6.778	10.628	8.288	1.946	7.804	9.354	7.531	7.268	5.851	5.894	5.784	3.791	12.818	6.246	9.244	6.419	14.092	7.369	-9.961	7.129	10.959
6.67803	7.837	6.678	8.764	5.876	11.982	8.911	3.613	8.236	10.269	9.207	8.277	5.505	6.027	5.92	4.766	13.08	7.15	10.741	6.465	14.863	7.892	-8.683	8.448	11.871
6.84479	8.299	6.657	8.948	7.071	11.682	8.977	2.95	8.915	10.238	9.573	8.081	6.208	5.813	6.043	4.158	13.844	6.83	10.806	6.675	14.725	8.608	-8.471	8.936	12.971
7.01152	8.468	7.163	9.482	7.127	12.386	8.893	3.823	8.859	11.139	9.573	9.235	6.18	6.911	6.634	5.031	14.745	6.999	11.876	6.309	14.95	9.115	-7.965	9.358	13.365
7.34482	9.988	7.417	9.032	8.225	13.343	9.315	3.316	10.097	11.955	10.052	9.742	6.771	7.164	6.887	5.734	14.857	7.675	11.06	8.054	16.752	9.509	-8.809	9.386	14.547
7.5115	10.76	7.732	9.877	8.837	12.999	9.816	4.2	10.105	12.202	10.878	9.517	7.429	6.378	7.059	5.624	15.372	8.32	11.279	7.408	17.183	9.088	-6.979	10.573	14.444
7.67809	11.07	7.591	10.552	7.992	14.182	10.773	4.678	10.837	12.455	11.864	10.249	7.513	7.42	7.256	6.722	16.189	8.01	12.8	7.662	17.295	9.511	-6.585	11.164	15.204
8.01146	12.38	8.993	11.143	8.253	15.819	10.497	4.667	12.743	13.897	12.134	12.556	7.756	8.796	7.985	7.254	17.25	8.181	12.073	8.307	18.778	10.269	-5.826	11.637	16.095
8.17816	13.865	8.537	10.877	8.918	16.066	10.967	6.599	13.278	14.607	13.32	13.066	8.631	8.111	8.342	7.385	18.122	9.122	13.051	9.085	19.399	11.047	-5.133	13.66	16.829
8.34485	14.654	9.298	11.693	9.876	16.827	11.136	6.233	13.56	16.015	14.813	12.615	8.462	8.872	8.596	8.146	19.446	8.784	13.924	9.198	20.3	11.132	-4.091	13.829	17.73
8.51151	15.379	10.463	11.96	10.921	17.955	11.928	6.959	14.893	15.947	15.327	13.656	9.231	9.306	9.143	8.327	20.131	9.728	15.109	9.323	21.266	11.736	-3.205	14.065	19.485
8.67824	15.266	10.379	12.298	11.4	18.687	12.012	6.509	15.146	15.384	16.51	15.29	9.485	8.912	9.481	8.102	21.145	9.841	15.7	9.689	21.576	11.848	-3.6	15.135	19.569
8.84487	17.266	11.038	13.616	11.127	19.75	12.786	6.693	16.385	17.132	17.56	15.979	9.738	9.841	10.019	8.833	21.82	10.303	17.412	11.069	23.719	12.41	-1.204	15.684	19.823
9.01159	16.332	11.502	12.991	10.828	20.205	12.766	7.626	17.432	18.407	17.39	17.042	10.052	9.044	10.432	9.559	22.585	9.966	17.105	10.525	23.27	12.854	-1.185	17.246	21.518
9.17826	19.106	12.285	13.479	12.756	21.307	13.424	8.692	17.274	18.794	18.467	18.185	10.626	10.766	11.108	8.943	23.3	11.221	17.758	11.121	25.532	13.139	0.788	16.562	21.921
9.34503	20.119	12.424	14.088	13.143	21.418	13.474	8.628	18.997	19.565	19.939	17.573	11.448	10.984	11.497	9.949	24.573	11.516	20.544	12.127	25.821	13.47	1.486	17.209	22.998
9.51169	20.004	12.985	14.293	12.961	23.701	14.056	9.543	18.727	20.067	20.495	19.507	11.403	11.337	11.939	10.245	25.263	11.714	19.698	11.859	26.626	13.906	1.279	19.24	24.762
9.67819	20.513	12.79	14.905	12.834	23.587	14.742	9.247	20.659	21.255	22.08	20.221	11.645	11.773	12.089	11.019	26.996	13.037	19.445	12.747	26.779	14.033	1.486	20.364	25.448
9.84497	23.237	13.87	15.669	14.689	24.433	14.965	9.43	20.842	22.917	22.154	19.861	12.645	11.75	12.687	11.785	27.603	13.461	22.292	12.329	27.752	15.954	3.296	21.418	25.718
10.0117	23.898	15.101	16.918	14.655	26.664	15.241	10.503	23.383	23.313	23.373	22.921	12.984	13.087	13.688	11.966	28.367	13.21	23.366	13.891	29.561	15.571	4.722	22.429	27.894
10.17835	24.434	15.186	16.946	14.993	27.172	15.805	10.362	22.48	24.724	23.881	24.812	13.266	12.833	13.293	11.881	29.75	13.605	22.83	14.399	31.254	16.135	6.133	23.191	27.894
10.34497	27.324	15.702	17.106	16.324	27.956	16.261	10.332	24.084	25.905	24.155	24.935	13.378	13.639	14.04	11.391	30.365	14.025	24.321	14.866	32.826	15.701	6.453	24.039	28.903
10.51158	26.479	15.927	17.416	16.099	29.366	16.712	11.854	25.324	26.581	26.241	26.795	13.632	14.315	14.773	13.11	32.479	15.096	25.336	15.373	32.967	16.377	7.242	25.138	30.622
10.67827	28.131	17.274	17.708	17.138	30.615	17.188	12.196	27.475	26.247	26.872	27.07	14.141	13.51	15.099	13.518	33.757	15.665	26.725	15.584	34.584	17.349	10.479	26.154	31.591
10.84504	29.281	17.046	18.42	17.394	29.96	17.754	12.567	27.546	28.373	27.759	29.027	14.837	14.192	15.242	13.973	33.743	16.295	27.226	16.406	36.74	17.24	10.025	26.259	32.817
11.01176	31.678	18.005	18.786	16.464	31.961	18.995	12.877	29.209	28.683	28.577	30.578	14.725	16.024	16.116	14.622	36.675	16.803	30.074	16.603	37.191	18.875	10.166	27.556	34.226
11.34512	33.135	19.549	19.43	19.197	33.594	19.134	14.243	30.533	30.874	31.091	30.828	16.142	16.253	16.943	15.81	37.014	16.675	29.561	17.368	39.679	19.104	13.603	29.257	36.318
11.51175	35.2	19.593	19.904	19.706	36.215	20.123	15.722	30.032	31.604	32.001	33.978	16.07	15.991	17.414	15.802	39.111	17.801	31.448	17.191	39.656	19.153	14.437	31.076	35.731
11.67839	35.357	19.423	20.573	19.425	35.877	19.362	14.645	32.06	33.882	33.315	33.588	17.24	17.049	17.845	15.478	39.892	18.027	32.974	18.277	41.281	18.604	14.43	31.537	38.232
11.84509	37.541	20.178	21.563	21.228	37.358	20.601	15.942	32.972	35.406	34.139	35.058	17.679	17.783	18.464	16.24	42.49	18.514	33.695	18.898	43.344	20.437	16.451	33.242	40.858
12.51182	41.217	21.974	21.778	22.327	40.77	20.686	16.346	36.18	39.199	36.785	39.263	18.096	18.703	19.413	17.554	44.01	19.432	36.657	19.648	47.624	21.385	19.458	35.519	42.772
12.67841	42.584	22.961	23.643	23.01	42.254	21.959	17.267	37.773	38.675	38.555	39.59	19.634	19.362	20.106	18.184	46.314	20.327	40.791	20.138	47.791	22.467	19.583	37.125	43.33
12.84514	44.271	23.586	23.788	23.396	42.201	22.375	16.759	38.885	41.32	38.475	41.479	19.369	19.669	21.083	18.409	48.686	20.514	40.313	22.249	49.68	22.577	22.449	39.747	44.632
13.01177	45.904	24.125	24.793	24.319	43.409	23.664	18.456	40.185	42.486	41.88	43.426	20.153	20.586	21.799	19.72	49.501	20.823	42.222	22.32	52.771	23.27	25.396	39.339	45.899
13.17858	48.407	25.109	24.989	25.218	46.502	23.524	19.159	42.462	46.029	43.118	44.045	21.306	21.317	21.939	19.664	51.019	22.538	42.588	22.039	53.699	23.045	25.705	41.11	48.457
13.67863	54.095	29.05	28.737	27.409	55.321	26.811	20.948	46.791	49.043	46.771	49.375	23.25	23.125	24.983	22.315	59.985	25.388	50.255	25.814	60.387	26.876	32.286	47.381	52.111
13.84517	56.035	29.135	29.103	28.674	52.229	26.868	22.241	47.972	50.645	46.911	54.125	23.672	24.024	25.629	22.821	63.723	24.713	52.138	25.364	63.142	26.961	35.659	48.111	54.388
14.01192	59.625	30.423	30.219	29.38	56.034	28.585	23.798	48.62	55.532	50.934	56.023	24.287	26.407	27.028	23.741	64.009	25.997	53.778	27.1	65.002	28.078	35.209	52.357	56.105
14.17859	59.822	32.054	31.71	30.223	58.649	30.188	23.967	50.504	56.263	52.087	58.104	25.861	26.885	28.097	23.769	68.227	27.515	55.69	28.253	66.408	28.471	39.342	52.385	56.611
14.34517	62.072	33.347	32.356	33.035	59.155	30.188	25.485	53.765	59.103	55.883	60.55	27.351	26.547	29.334	26.299	67.383	28.33	58.699	29.18	71.61	29.961	42.041	58.374	60.014
14.51193	64.321	33.808	33.419	33.562	62.871	30.992	26.869	56.007	62.581	54.977	60.938	27.535	28.033	30.094	27.617	72.34	29.835	61.095	29.908	71.025	31.56	42.414	59.769	61.218
14.67869	67.898	35.92	34.376	35.561	64.758	33.273	27.713	57.584	66.27	57.793	63.669	29.281	30.004	31.728	27.279	77.634	30.82	64.164	32.077	76.489	31.842	47.061	61.768	62.316
14.84537	72.065	37.413	35.869	36.181	68.644	34.428	29.375	59.358	64.355	59.342	65.725	29.873	30.286	34.009	28.518	80.676	31.44	68.332	33.879	81.473	32.94	48.891	64.162	63.049
15.01201	76.851	38.706	37.834	37.819	68.066	34.376	30.43	60.743	71.03	60.559	66.869	31.899	31.548	34.033	30.399	83.925	32.164	67.361	33.677	82.582	34.653	55.036	65.829	66.378
15.17859	71.404	41.04	38.889	37.892	71.688	35.658	30.471	63.523	73.287	62.298	70.051	33.051	33.364	34.781	30.975	85.368	34.481	71.972	35.804	85.686	35.369	56.49	68.833	65.748
15.34536	74.98	41.122	39.838	40.217	72.649	37.389	33.037	67.372	78.086	65.076	72.966	33.755	34.172	37.058	32.516	91.174	34.523	75.953	36.275	90.533	36.713	60.282	72.429	68.187
15.51199	77.804	41.942	41.399	40.317	74.197	38.76	33.431	67.921	81.013	67.26	76.113	35.561	35.366	38.249	32.272	93.234	36.145	81.361	37.552	92.566	37.4	57.984	74.585	68.963
15.67868	82.287	43.746	43.054	41.796	79.758	39.138	35.096	72.507	81.641	71.706	73.756	35.645	36.74	38.864	33.926	95.095	36.752	82.498	38.645	96.091	39.055	64.627	78.071	70.585
15.8454	84.863	46.628	44.483	44.644	80.233	41.242	36.394	74.221	90.857	73.907	77.596	36.833	38.198	40.957	33.764	100.688	38.55	88.229	40.133	101.942	40.199	69.701	82.446	73.217
16.17871	89.942	47.783	45.694	45.467	86.437	42.156	36.456	77.26	90.244	75.784	81.97	37.594	39.041	41.988	35.49	106.847	38.93	90.653	41.003	106.658	41.976	72.767	83.7	74.033
16.51199	86.789	50.763	47.311	48.021	87.556	42.579	38.618	81.196	94.601	81.902	82.488	39.184	41.422	43.73	37.157	110.077	40.017	94.111	43.103	112.266	43.536	76.054	90.441	74.556
16.67874	90.206	51.039	48.368	47.167	94.943	42.975	39.657	80.64	96.747	84.651	85.085	39.406	41.658	45.007	37.256	112.518	41.537	97.527	44.046	116.175	43.066	80.192	93.812	77.886
16.84538	94.687	54.478	49.196	48.15	96.38	45.065	39.704	86.356	103.464	82.817	90.415	40.362	43.193	46.254	38.456	117.778	42.178	100.54	45.579	117.787	45.168	82.06	93.615	79.344
17.01211	97.027	55.972	52.559	50.005	96.866	46.526	41.495	91.821	104.978	90.965	90.927	41.208	43.844	48.203	39.448	126.737	42.635	102.943	46.738	121.747	46.413	85.378	99.192	83.23
17.17876	103.807	57.757	53.513	50.372	104.376	47.025	42.356	94.788	110.374	90.454	95.06	42.752	46.972	49.818	40.867	129.559	43.245	108.666	47.096	133.135	48.067	90.863	107.431	85.231
17.34544	105.506	59.608	54.93	52.031	104.333	47.444	42.711	97.383	114.112	94.38	97.387	43.083	48.163	51.738	41.244	129.12	44.79	113.45	49.759	131.475	48.723	96.114	107.33	86.286
17.67889	112.944	63.488	58.951	54.159	116.156	51.774	45.648	102.612	124.085	101.45	100.808	45.759	51.136	54.947	43.865	144.201	47.033	124.049	54.092	143.671	52.513	103.93	113.163	92.821
18.0121	119.268	68.914	63.055	57.139	124.084	53.113	47.283	110.475	131.498	106.679	107.604	46.886	54.958	59.559	44.916	155.412	49.333	134.971	56.78	159.724	55.684	112.412	130.226	97.974
18.1789	127.183	70.618	66.104	58.406	128.517	54.638	48.867	112.45	141.37	116.576	115.662	47.979	57.216	59.463	44.919	163.291	49.85	133.451	58.359	163.271	58.057	120.575	132.244	99.764
18.3455	127.678	73.303	67.954	61.132	135.099	56.794	49.095	117.498	152.509	118.091	116.722	49.038	60.055	63.523	46.926	173.732	51.429	148.252	59.725	177.875	60.413	129.26	136.852	106.242
18.51212	132.512	78.196	71.546	62.188	138.675	58.241	52.198	123.568	152.212	124.053	121.538	51.128	61.007	64.908	49.334	176.45	52.213	152.788	64.249	182.158	62.382	132.294	143	105.201
18.67888	133.822	80.184	73.079	64.332	143.396	58.21	52.153	128.569	155.029	128.171	128.898	51.813	62.603	67.77	48.993	190.411	53.269	159.012	65.36	185.322	63.216	138.973	148.065	109.527
18.84561	142.509	80.635	74.845	64.873	144.598	59.867	52.98	128.444	169.42	132.56	126.656	52.819	64.378	68.851	49.19	188.904	53.053	158.728	68.176	194.731	64.771	139.09	152.425	114.229
19.0122	145.432	83.582	79.026	67.361	148.238	61.466	55.523	135.988	174.454	137.147	134.193	54.701	66.709	74.227	51.202	205.164	56.186	173.878	69.834	195.997	67.832	146.25	164.687	119.636
19.17892	154.957	88.322	81.23	69.984	159.18	63.234	56.834	148.063	179.767	143.161	142.641	55.795	68.964	76.547	52.225	202.786	57.942	177.96	72.686	206.536	70.482	152.926	167.43	119.392
19.34556	158.434	89.996	83.972	72.131	159.579	63.916	58.417	150.595	184.017	150.422	142.987	56.422	72.139	78.21	52.871	210.862	59.442	180.144	74.301	207.162	72.271	159.04	178.805	120.576
19.6789	164.681	94.854	86.775	74.134	163.559	65.572	60.07	152.933	195.118	156.502	148.834	58.169	74.851	80.278	54.207	224.499	60.435	189.67	77.099	231.619	75.463	166.972	184.224	127.586
19.84559	164.841	99.372	90.225	75.279	177.214	67.071	62.395	160.649	194.488	157.222	152.48	59.854	77.265	85.45	56.431	227.313	61.448	198.577	80.19	226.558	77.4	179.913	187.028	129.641
20.0122	177.115	99.259	93.647	77.796	184.172	69.504	64.148	164.919	201.898	161.69	158.815	61.607	80.178	87.288	57.59	238.145	63.116	202.904	83.187	233.94	80.455	185.993	194.607	135.863
20.17902	172.448	105.104	96.742	80.19	187.418	70.933	64.568	172.68	212.293	168.149	158.238	62.322	82.196	90.724	57.989	244.229	65.777	212.862	84.471	242.257	82.5	187.368	204.412	137.475
20.34558	190.465	108.426	100.177	83.172	199.118	73.421	67.04	170.556	229.6	173.559	167.733	64.063	85.59	95.833	61.574	255.354	67.887	217.069	90.218	254.173	86.088	199.67	204.964	147.109
20.51246	188.069	119.091	105.748	86.606	201.549	75.881	70.915	183.181	242.284	190.302	171.197	65.79	88.488	97.778	62.182	257.758	70.761	228.509	94.566	258.872	90.742	199.394	221.302	151.258
20.67901	196.812	119.816	108.196	87.763	215.834	77.699	72.226	193.932	248.102	190.39	177.451	68.228	92.532	98.893	64.096	262.778	71.485	245.856	97.018	266.98	92.945	211.286	226.866	153.965
20.84568	200.139	121.809	112.099	89.873	222.71	79.646	74.806	200.635	258.865	193.837	179.556	70.02	97.63	106.507	66.125	270.744	74.96	249.087	98.264	282.108	94.874	218.598	229.447	158.259
21.01236	207.794	127.123	117.424	94.082	229.105	82.653	77.663	210.286	274.207	203.188	188.741	74.012	100.282	110.136	68.691	286.319	77.128	260.052	102.562	284.253	99.153	224.471	246.459	164.332
21.34576	224.452	138.72	123.605	99.219	240.409	87.1	82.839	218.21	278.401	222.428	200.711	77.676	106.912	116.488	71.917	294.088	80.496	281.729	112.036	298.191	106.462	233.09	257.986	174.587
21.51246	233.576	141.829	132.164	102.329	253.492	90.787	86.124	228.508	295.003	228.18	210.44	79.634	114.17	123.282	74.269	309.531	84.328	278.767	115.427	309.91	111.862	249.922	259.429	179.157
21.67907	238.753	148.585	135.808	107.028	267.329	92.547	88.207	241.818	297.98	235.563	215.889	82.498	116.926	128.635	75.616	318.846	86.303	291.872	120.692	304.861	115.756	249.788	278.191	187.806
21.84579	245.166	154.199	139	111.446	268.896	95.711	91.627	246.692	314.225	245.253	225.551	84.521	122.37	133.338	78.78	319.359	90.15	301.705	127.019	305.117	119.062	258.082	281.754	192.907
22.17924	247.064	156.948	146.238	112.986	276.92	98.638	93.774	252.722	310.299	253.764	231.103	86.719	125.096	137.697	80.538	329.366	90.57	311.233	126.952	312.064	124.807	262.81	285.035	197.333
22.3459	253.476	166.881	151.8	117.008	288.694	100.117	96.375	263.827	338.73	258.309	244.808	90.101	127.773	141.747	84.97	322.806	92.976	306.987	131.683	312.259	128.111	268.443	289.644	202.601
22.51251	258.804	171.278	154.916	120.296	293.596	103.619	102.902	267.088	338.182	276.872	247.454	91.55	134.727	147.888	85.86	328.173	95.379	312.051	138.383	314.39	133.949	267.401	300.862	208.086
22.67915	273.074	180.66	161.414	123.655	303.414	106.165	103.991	275.665	343.751	276.738	253.423	93.039	137.814	153.472	88.821	318.271	100.764	318.113	142.723	306.754	136.954	265.59	299.315	213.498
22.84591	274.861	184.652	167.38	126.119	306.572	108.167	105.954	290.25	354.722	276.018	257.68	95.162	144.03	158.925	88.173	316.455	100.426	317.801	147.651	297.772	139.299	258.099	288.947	219.131
23.01249	282.659	189.446	172.368	128.904	317.535	112.784	109.668	293.495	346.632	288.919	259.727	97.546	150.195	163.656	91.987	311.766	104.729	310.353	150.311	292.49	144.371	260.027	291.299	223.254
23.1792	287.322	198.641	176.037	135.451	322.571	115.61	111.914	308.38	345.977	294.639	264.364	100.953	156.338	169.209	95.297	307.734	108.213	305.395	158.794	287.361	149.994	248.062	289.508	230.301
23.3459	298.967	202.662	186.021	135.601	321.408	117.945	114.792	300.917	349.854	309.461	270.287	102.917	160.259	172.489	96.138	300.791	111.188	301.651	164.168	287.538	154.181	245.385	277.307	232.981
23.51255	296.553	206.897	187.679	140.289	329.66	122.017	116.679	309.792	338.451	306.586	283.977	105.441	162.584	178.027	97.59	291.087	113.92	296.974	166.35	280.407	160.018	240.326	277.535	237.511
23.67926	304.575	219.933	199.489	148.422	340.024	125.32	122.889	322.51	338.782	316.648	280.005	107.74	171.704	186.579	101.393	293.223	117.194	295.404	172.162	278.155	164.844	239.276	274.907	242.008
24.01263	313.955	227.729	208.693	154.576	348.518	134.849	129.155	328.475	332.19	329.807	288.542	114.711	179.687	200.779	106.972	293.262	123.684	283.644	186.054	278.112	177.083	231.535	259.422	245.401
24.17928	315.278	239.644	218.346	159.327	346.048	135.127	132.041	331.025	331.725	329.415	287.255	116.898	185.67	202.024	109.674	291.087	126.403	279.332	189.464	280.464	180.481	229.923	263.656	243.724
24.34597	316.264	238.513	219.353	160.911	349.201	137.887	136.855	331.721	316.736	329.427	292.962	120.339	190.475	212.209	112.498	292.739	131.688	282.739	193.644	279.853	184.252	236.606	259.52	247.674
24.51264	314.297	250.565	226.219	168.478	341.296	144.497	141.658	324.222	321.229	326.781	293.309	125.615	200.525	218.334	117.391	293.604	135.701	284.586	201.582	280.025	193.639	231.706	259.422	246.429
24.67918	313.012	257.591	236.245	169.854	344.295	146.004	145.643	321.049	314.491	322.972	289.22	129.067	201.84	220.268	119.172	292.522	136.667	279.08	206.145	282.102	194.602	232.399	261.937	242.38
24.84603	307.516	259.111	242.853	177.82	331.283	151.307	149.389	319.881	318.211	319.38	292.407	131.715	210.942	231.409	122.801	291.118	142.769	281.711	209.209	282.299	200.579	235.895	259.811	239.895
25.01259	312.47	271.804	250.219	182.535	331.799	154.775	151.689	319.455	320.102	315.107	286.429	134.86	219.117	236.4	125.821	294.08	144.61	284.194	215.781	284.645	203.622	236.093	260.632	238.944
25.17938	309.663	280.258	257.42	188.198	331.74	159.324	158.717	317.202	319.954	319.355	285.602	138.9	224.659	249.506	128.827	296.245	148.747	285.488	222.724	283.77	213.228	236.336	261.547	236.513
25.34604	307.037	290.87	263.42	191.867	330.021	163.489	165.668	317.544	318.884	315.621	286.6	144.953	227.905	253.595	132.498	296.798	153.196	286.08	226.795	288.707	219.289	235.062	261.051	234.977
25.51269	306.535	294	270.976	196.473	331.216	166.78	166.759	312.422	318.817	312.348	282.527	147.54	235.145	257.996	136.242	301.005	158.113	289.401	229.541	285.898	223.675	236.574	260.173	238.042
25.6793	311.43	299.952	274.093	202.192	336.756	172.919	172.141	316.518	328.447	317.616	288.851	151.07	243.327	259.225	139.856	306.734	162	291.045	238.342	287.019	228.22	238.844	258.412	241.073
25.84607	315.951	303.697	283.567	207.553	339.844	177.512	174.967	317.201	328.803	317.646	290.851	154.971	247.301	277.023	143.507	302.923	167.289	291.896	241.427	295.542	234.403	241.114	263.913	239.001
26.01268	317.19	311.232	290.883	211.602	338.975	183.337	182.779	316.631	332.03	323.092	295.726	158.955	257.421	279.861	149.353	306.266	172.218	289.759	245.246	293.47	241.961	242.648	267.069	243.362
26.17934	319.899	317.335	297.955	216.678	341.285	186.503	185.745	326.128	327.125	316.476	298.321	162.976	260.444	281.002	150.722	304.042	176.096	289.474	249.181	295.894	246.295	240.994	267.782	244.046
26.51293	321.662	317.964	303.334	220.66	338.495	188.851	190.467	324.328	328.39	320.124	295.292	167.572	267.581	288.353	156.33	307.133	178.018	292.613	252.934	295.199	249.054	244.23	271.465	243.667
26.67946	322.328	317.965	306.135	226.496	342.984	194.24	198.21	324.497	337.313	322.203	301.557	171.235	270.049	292.666	158.576	308.449	184.562	297.971	254.182	295.236	254.891	247.813	273.476	246.027
26.84619	326.081	321.156	313.127	233.003	346.089	198.603	203.176	323.269	336.919	320.462	299.127	176.875	281.672	301.455	160.843	312.274	185.195	302.269	255.252	296.849	256.075	246.345	268.24	248.039
27.01271	323.087	323.009	315.989	239.129	347.216	204.184	206.741	330.17	335.202	322.461	298.598	178.459	283.94	304.826	166.676	317.592	192.752	303.928	255.043	299.16	257.946	250.387	276.139	247.742
27.1795	320.862	322.184	320.36	242.038	347.005	209.637	209.195	332.757	341.496	325.011	296.449	183.504	288.3	303.969	168.514	312.929	198.129	303.483	252.792	299.492	261.005	253.571	275.407	250.14
27.67951	324.722	315.543	320.609	247.238	346.489	211.649	215.818	330.537	345.633	331.178	302.497	186.564	292.7	298.877	172.451	317.139	201.315	302.558	252.587	299.71	260.247	253.569	279.544	249.532
27.84624	329.815	314.509	322.05	253.767	345.178	218.733	220.496	333.205	350.141	323.979	303.659	193.996	292.403	300.758	178.624	319.269	204.232	305.475	250.356	303.73	258.651	252.496	279.004	250.355
28.01286	323.29	310.791	319.506	253.333	350.788	221.895	224.902	334.203	341.959	325.274	300.864	194.984	290.926	295.931	181.002	318.595	210.224	309.843	245.087	300.978	252.174	254.574	277.209	249.861
28.1795	330.387	304.007	318.867	260.553	350.496	226.479	228.844	326.079	349.811	327.453	302.124	197.973	290.201	294.231	182.232	318.574	211.997	302.177	241.206	304.135	251.444	256.381	276.443	251.685
28.34621	326.178	301.875	312.411	264.506	352.26	229.551	236.096	332.762	345.09	330.525	301.499	203.234	288.238	288.344	187.493	319.882	218.936	305.589	238.22	306.154	248.401	250.921	281.704	249.979
28.51278	327.742	298.875	310.865	270.516	351.19	237.291	239.837	332.076	342.954	329.269	306.087	208.16	284.038	285.742	191.256	316.569	223.681	308.456	236.489	304.867	246.087	254.965	281.539	252.666
28.84624	324.588	295.642	303.167	279.906	348.602	244.955	246.292	330.391	341.34	330.511	300.433	214.813	278.186	278.12	196.939	320.625	230.777	304.188	232.676	307.592	240.036	257.23	279.215	253.341
29.01289	327.969	292.883	302.512	281.511	346.626	248.692	252.552	330.806	343.415	330.811	302.321	220.58	273.319	276.005	202.593	318.045	234.335	302.677	233.075	303.548	238.017	255.125	277.923	253.716
29.17966	328.14	296.489	300.014	282.164	349.238	254.852	254.653	333.134	342.932	330.725	305.954	223.504	275.618	276.062	206.056	318.613	238.054	304.323	232.536	301.987	237.875	254.614	277.099	255.931
29.34632	323.577	293.587	296.644	281.708	347.077	257.194	261.552	332.456	339.705	325.06	304.812	227.889	268.542	274.79	207.777	321.032	238.372	302.637	230.981	301.207	235.748	256.139	278.434	255.315
29.51305	326.524	292.851	293.527	284.286	354.472	263.087	259.711	329.339	340.215	326.109	298.947	233.329	269.052	276.065	212.225	318.114	244.123	300.115	231.519	299.45	236.768	249.679	270.897	255.145
30.01306	328.732	291.8	295.832	285.043	348.572	273.781	268.172	330.055	339.997	328.071	302.146	242.496	267.317	274.484	221.765	318.041	247.767	294.424	230.987	297.545	235.098	245.837	269.469	255.749
30.1797	330.053	289.952	293.897	283.173	351.841	275.868	268.145	331.19	343.306	332.346	305.178	244.257	269.647	275.091	225.524	315.832	246.807	298.525	230.929	299.602	234.362	243.949	268.886	257.426
30.34638	330.899	296.991	293.084	282.902	349.362	279.646	266.416	327.872	344.466	327.526	302.588	247.457	268.483	276.493	228.583	316.829	247.028	298.156	234.324	294.905	236.625	244.267	267.27	257.909
30.51301	329.414	298.234	297.976	283.294	350.279	280.824	268.041	332.966	347.752	332.456	305.35	249.791	270.298	278.587	233.135	317.689	246.362	300.71	234.352	297.609	237.759	248.8	271.719	258.857
30.67978	330.347	296.727	299.819	282.542	352.27	282.565	268.177	333.661	342.512	331.025	305.502	249.169	269.896	276.279	232.172	314.355	245.763	304.528	234.466	300.436	236.682	248.322	272.985	259.481
30.84636	334.276	299.351	295.493	281.706	349.902	282.153	265.796	330.225	341.128	329.965	302.881	248.633	271.616	276.209	232.342	312.893	244.09	307.631	234.72	301.646	237.983	246.318	275.917	256.4
31.0132	335.931	298.234	298.826	285.788	353.707	283.148	267.474	334.694	342.567	330.217	306.398	249.225	269.307	280.853	232.88	314.714	244.208	311.222	234.551	305.599	240.593	252.172	275.459	253.559
31.17967	332.847	303.885	297.462	287.452	354.722	285.121	266.656	338.452	344.238	333.548	309.452	250.159	272.261	283.791	232.682	315.442	243.814	316.369	237.812	308.077	240.37	257.504	280.461	252.333
31.34649	334.027	303.492	300.187	289.392	358.101	284.009	265.035	335.161	341.748	335.13	306.86	247.329	271.198	285.309	231.55	317.922	242.621	314.832	237.466	312.665	240.759	258.287	281.364	249.885
31.51309	334.064	307.646	302.072	289.6	355.41	286.259	266.925	335.927	344.466	333.942	310.219	248.05	273.288	282.626	231.155	322.963	242.873	317.63	238.62	315.311	240.922	258.343	287.055	245.332
31.67979	339.048	307.896	303.642	294.6	359.034	285.216	269.457	338.519	338.969	335.091	308.892	248.601	275.455	288.702	232.54	328.626	245.597	319.807	240.954	320.077	243.993	263.817	292.941	245.059
31.84641	342.882	307.281	303.745	295.563	358.289	285.987	270.161	338.734	341.86	334.569	307.971	249.122	274.608	287.109	231.889	324.093	245.877	316.14	242.338	317.871	243.224	263.112	293.923	242.501
32.01316	340.623	311.192	306.018	297.007	357.959	286.188	271.772	336.491	348.853	337.989	305.417	247.839	278.756	288.225	230.304	332.472	246.669	315.568	242.052	318.836	243.193	270.657	293.253	244.931
32.17981	343.057	314.844	310.774	297.29	361.639	287.236	273.952	338.728	350.099	339.036	305.162	248.32	277.341	293.461	229.851	332.811	249.245	318.059	243.637	319.289	246.505	267.373	295.886	246.516
32.34651	342.288	316.682	309.182	299.075	357.949	289.045	274.777	338.479	358.312	333.408	302.818	249.801	279.903	293.622	229.567	335.9	251.116	316.734	244.037	317.56	248.377	269.596	296.811	248.589
32.51321	344.481	318.95	312.116	299.27	359.055	291.881	275.331	335.886	354.254	335.345	306.762	250.339	280.765	295.319	228.721	331.477	251.305	315.612	245.471	317.538	248.932	273.314	300.741	251.061
32.67984	346.207	317.762	313.022	298.761	358.404	295.162	277.368	337.867	358.554	333.704	308.403	253.564	280.256	295.376	228.155	334.023	251.446	312.981	245.527	317.312	249.611	271.758	294.121	255.276
32.84651	343.985	319.856	313.548	296.893	354.11	295.502	277.863	334.345	357.213	337.956	309.965	253.053	284.255	296.561	228.979	333.109	253.077	317.234	247.608	316.696	249.994	271.345	294.403	258.559
33.01334	344.298	320.08	316.969	301.17	356.59	296.351	279.845	339.838	359.756	338.307	314.173	255.04	283.981	297.785	230.926	337.628	253.863	312.317	247.519	319.287	250.444	269.058	294.206	258.386
33.17982	345.459	324.271	322.717	300.349	355.344	297.965	279.59	340.008	360.832	337.514	319.666	256.965	286.388	300.305	231.578	335.816	254.797	315.205	249.02	317.447	251.69	270.502	293.442	263.681
33.34647	344.142	322.571	316.897	301.278	354.444	298.161	282.715	339.96	363.335	335.769	319.946	256.591	285.66	298.912	230.645	337.785	253.597	316.829	248.413	312.898	253.345	273.003	294.545	265.432
33.51326	343.457	323.868	320.282	299.632	349.613	299.57	279.576	340.041	362.911	336.926	319.639	257.1	287.189	298.216	230.817	329.658	255.386	312.56	247.826	317.52	252.726	270.354	289.563	266.959
33.68007	344.033	322.033	321.851	302.521	352.673	299.122	282.001	341.566	362.424	336.216	320.303	257.966	286.435	302.907	233.106	333.737	255.177	319.764	250.303	318.558	253.821	269.282	293.961	265.167
33.84661	345.031	323.276	322.733	303.817	356.315	300.335	282.526	340.506	361.481	338.747	319.066	259.525	289.625	302.1	232.682	335.597	256.779	317.545	250.378	318.025	253.98	269.14	292.34	265.739
34.01337	342.299	321.326	321.722	302.4	355.263	300.812	283.051	342.272	358.278	335.881	319.102	258.258	288.686	299.232	232.794	335.477	256.77	318.012	248.278	315.345	253.15	273.15	291.258	263.146
34.18005	342.892	319.405	322.089	301.892	357.607	300.05	283.135	346.877	362.177	339.976	319.384	258.343	289.788	303.808	234.235	339.686	258.634	316.176	249.775	320.232	254.167	272.105	291.88	265.236
34.34666	346.263	320.93	323.913	304.843	361.799	303.48	285.968	349.636	362.402	339.249	322.464	260.722	290.186	301.713	235.681	337.757	260.301	317.451	250.28	319.207	253.854	270.429	298.138	266.253
34.51342	347.14	320.025	325.413	303.513	363.638	301.103	286.025	349.777	367.098	340.013	321.785	260.496	290.412	302.731	235.539	337.361	260.132	320.959	248.413	322.715	252.836	274.22	296.016	262.207
34.67994	347.292	322.004	324.231	302.178	366.97	302.455	286.172	350.653	367.982	341.856	324.917	260.939	288.212	302.75	235.254	340.656	260.001	318.138	247.411	323.904	251.662	274.652	296.382	262.997
34.8466	348.466	323.076	324.779	303.947	372.003	303.432	286.192	351.902	365.378	344.329	323.304	261.384	289.679	301.089	237.479	340.518	260.001	323.834	244.597	324.046	251.638	275.134	298.062	262.946
35.0133	349.63	324.325	325.384	304.419	377.076	304.159	287.015	356.708	371.03	345.982	325.434	262.363	289.026	297.469	238.34	340.926	261.037	320.648	244.763	323.96	252.157	275.861	298.563	263.763
35.17997	355.453	322.8	327.018	305.31	377.734	306.665	288.441	362.15	375.009	351.638	328.527	263.76	290.33	295.813	238.972	342.736	262.965	323.49	241.322	325.801	248.158	277.588	300.959	266.224
35.34666	354.525	319.544	326.518	303.624	375.892	304.948	288.054	362.975	371.531	349.621	326.61	262.519	285.955	293.178	239.356	341.627	262.388	317.699	235.229	331.002	243.979	279.266	299.362	266.044
35.51343	358.456	319.348	325.164	303.676	381.866	305.79	288.405	364.983	374.256	352.879	328.619	263.115	280.637	290.003	239.465	344.245	262.771	322.519	233.165	326.419	240.498	279.569	301.554	267.293
35.68003	361.546	317.33	326.563	306.39	384.419	308.539	289.923	366.329	377.938	356.013	329.504	265.814	278.926	289.513	241.043	348.467	263.227	324.859	234.352	329.712	239.319	281.176	300.64	269.665
35.84689	364.548	315.603	325.686	305.508	387.736	308.563	290.595	371.16	378.608	360.506	332.862	266.027	276.815	288.787	242.061	351.463	263.702	326.012	233.814	330.702	239.856	279.089	301.866	267.867
36.01339	365.897	315.272	324.988	305.352	387.628	307.695	288.627	369.099	381.271	359.307	333.836	263.947	273.58	288.218	241.254	347.574	262.961	330.238	234.748	331.061	236.286	287.007	301.052	266.819
36.1801	368.301	313.829	320.886	304.786	388.901	306.761	288.288	374.955	379.687	364.88	334.317	265.814	273.749	288.558	240.999	349.328	264.007	327.664	236.587	331.174	237.531	283.923	304.362	267.894
36.34682	370.626	320.362	319.778	305.038	392.923	308.919	289.977	374.232	386.536	366.064	336.921	266.878	276.812	295.807	243.86	355.241	264.297	329.226	236.026	333.859	238.385	283.331	304.334	268.822
36.51349	372.259	322.772	318.344	305.199	393.772	308.057	289.668	380.331	385.647	366.84	338.829	265.871	276.177	297.109	241.837	352.973	263.227	326.021	235.854	335.494	241.218	282.083	304.438	269.325
36.68021	375.248	323.96	315.298	305.389	395.497	307.876	288.425	375.319	385.836	369.229	339.459	263.931	276.279	300.276	242.763	353.995	262.697	327.891	237.694	333.332	239.316	280.725	304.174	269.26
36.84687	375.6	326.277	317.972	305.211	395.351	306.761	288.429	376.681	388.966	368.586	339.155	265.305	280.398	300.751	242.583	353.628	261.093	328.909	238.313	335.898	240.53	284.291	302.806	268.148
37.01361	381.08	333.788	319.714	307.456	398.8	308.786	289.937	379.063	388.407	372.908	342.885	265.516	282.176	307.798	244.065	357.077	261.927	332.823	241.392	336.647	242.361	285.1	306.195	270.209
37.18015	381.407	334.404	322.388	306.882	401.434	308.21	289.126	380.87	390.025	372.844	343.786	265.374	283.933	310.559	243.462	358.191	261.545	333.85	240.991	337.632	245.222	284.551	304.476	271.687
37.34686	382.329	334.129	324.681	306.803	403.455	308.161	286.701	383.463	394.113	373.447	345.468	264.182	284.929	313.163	242.987	360.313	258.265	332.482	242.669	338.662	244.887	288.053	306.933	271.515
37.51353	383.005	336.272	328.88	307.552	403.012	308.286	289.536	384.29	391.147	379.466	347.797	264.507	290.063	314.914	244.19	360.857	258.508	335.101	244.495	341.772	246.543	285.415	307.343	273.173
37.68018	387.587	340.557	333.968	307.139	405.416	309.44	290.822	386.675	396.24	380.113	349.182	264.59	294.77	317.236	245.598	362.467	255.883	337.368	247.381	342.021	249.941	286.234	308.432	272.857
37.84697	386.301	340.619	336.097	305.193	403.524	307.775	289.906	388.324	397.426	378.245	350.098	263.399	294.268	316.363	244.275	360.914	250.751	336.948	250.235	343.761	250.634	287.319	306.321	272.519
38.01348	385.151	337.468	338.416	303.194	402.654	307.331	286.97	386.912	396.494	377.582	350.481	260.381	294.344	313.169	241.93	364.659	247.389	335.07	247.6	341.689	250.414	286.451	308.193	271.092
38.34685	386.394	339.232	340.447	304.088	409.098	308.177	286.703	389.653	399.631	381.959	352.505	260.883	297.299	318.692	242.999	364.535	245.24	337.245	249.728	344.904	252.287	289.584	310.464	271.936
38.51355	388.431	340.381	342.329	305.799	408.171	309.208	284.926	390.152	397.902	383.222	353.94	256.585	299.699	317.636	243.489	367.916	245.925	339.972	252.297	345.457	254.885	289.172	311.309	272.616
38.68025	390.392	339.255	341.978	306.472	405.058	308.968	281.893	390.91	400.722	384.495	353.621	252.375	300.206	313.749	239.899	367.108	245.58	340.926	253.161	344.216	255.692	288.37	309.417	273.173
38.8471	390.261	338.452	341.962	307.879	407.294	307.875	281.804	393.389	401.929	382.361	354.701	249.627	298.838	315.501	239.852	368.64	246.097	343.94	255.119	344.951	257.394	289.847	311.618	275.588
39.01364	392.568	342.142	343.424	309.854	411.779	308.057	281.594	392.49	405.342	386.209	357.413	248.658	302.629	316.262	237.694	368.938	248.863	343.841	257.274	349.498	257.157	291.704	311.122	276.883
39.34695	391.506	342.724	346.907	311.8	412.02	308.065	284.142	395.641	408.884	385.683	358.37	249.559	303.612	317.71	234.079	371.957	252.543	343.643	257.687	347.604	260.19	288.984	312.367	275.203
39.51384	394.794	342.161	343.093	312.888	412.14	308.582	287.227	394.924	405.769	389.438	359.931	250.794	303.72	319.561	230.175	372.428	255.881	344.541	258.863	350.547	261.081	294.278	314.928	276.443
39.68048	394.867	344.106	345.697	313.393	413.485	306.989	292.012	396.908	408.027	386.327	359.825	252.595	303.774	320.464	227.796	376.106	258.094	349.42	259.645	351.449	259.978	296.51	316.531	278.259
39.84714	393.83	345.347	344.786	313.075	413.586	306.654	294.21	398.418	406.226	389.876	360.428	254.674	302.958	320.185	226.036	373.585	261.686	345.698	258.914	350.999	262.074	289.781	315.604	277.313
40.18044	398.856	346.842	345.692	315.073	415.821	306.242	294.517	396.398	409.578	389.619	363.287	258.013	302.78	321.522	227.369	375.89	263.603	351.661	260.923	352.098	262.628	294.316	316.619	278.13
40.34704	398.82	346.359	344.909	314.439	420.429	308.058	296.502	399.842	408.229	391.684	362.955	261.122	306.471	321.748	227.306	374.18	265.69	350.986	261.357	352.79	263.433	297.582	319.183	278.648
40.51388	398.179	346.093	349.023	314.261	418.389	308.254	296.777	398.072	411.412	391.861	366.277	263.768	306.591	322.721	228.194	375.68	266.083	352.627	261.062	354.068	265.255	297.558	319.7	279.004
40.68046	399.151	347.638	348.679	317.207	418.99	312.715	297.578	399.702	409.839	391.26	364.761	266.828	307.507	322.549	229.452	378.883	267.456	352.227	261.549	355.641	265.655	298.788	315.553	280.749
40.84707	399.904	348.321	349.611	318.372	416.468	314.592	298.47	400.465	413.507	391.674	369.329	269.763	307.919	324.981	231.567	379.879	267.365	350.132	263.692	355.441	266.055	298.974	322.129	280.768
41.18034	401.135	353.215	348.724	321.835	420.161	315.966	298.899	403.384	413.936	395.824	369.043	271.366	309.494	325.411	234.487	380.68	267.451	355.113	265.381	357.502	268.431	299.032	322.472	285.09
41.34703	403.282	350.353	349.955	321.978	421.392	316.567	299.3	402.354	414.423	397.055	369.472	271.509	310.209	326.699	235.747	380.967	266.85	355.571	265.352	358.389	268.431	301.436	322.644	284.775
41.51367	402.265	350.963	352.738	323.189	421.659	316.831	300.829	402.237	415.275	395.906	369.985	269.922	312.095	327.387	238.783	381.729	266.829	356.048	264.875	359.03	269.815	301.003	322.643	282.788
41.68047	402.937	354.173	350.895	323.386	421.716	318.255	299.518	402.372	418.207	399.105	369.978	271.316	310.678	327.992	239.448	381.094	266.108	356.39	267.454	361.183	270.334	303.084	323.043	282.866
41.84705	402.437	351.278	351.192	324.621	420.656	316.917	299.226	403.582	416.535	394.79	370.472	269.407	309.632	326.299	241.703	382.359	266.572	355.16	267.51	359.889	268.527	302.75	325.621	284.191
42.18066	403.897	352.538	352.967	327.141	424.379	318.692	300.056	402.523	416.964	396.135	370.1	270.122	310.233	327.845	244.824	382.559	268.175	355.647	269.027	361.464	273.767	300.946	323.874	287.055
42.34723	405.028	353.902	354.449	326.501	422.107	317.912	300.846	406.275	417.314	395.796	370.674	270.193	312.299	327.443	244.706	380.938	267.48	355.571	269.818	359.62	271.694	304.07	325.506	285.233
42.51385	404.112	354.99	353.018	326.673	424.283	319.229	301.246	404.3	417.257	394.708	373.193	270.25	311.984	328.216	244.449	382.884	267.48	360.008	269.388	361.882	273.526	302.123	328.168	286.579
42.68048	403.557	356.009	352.359	325.703	421.136	319.82	299.796	405.175	418.424	396.887	370.066	270.538	311.878	328.517	244.786	381.008	267.036	356.919	269.748	361.749	272.651	303.097	326.702	284.308
43.0139	400.858	356.505	353.821	328.881	422.83	320.884	303.377	405.345	420.017	396.655	371.719	270.096	314.073	328.547	244.162	383.196	268.158	361.877	271.129	361.732	274.376	302.18	323.848	286.066
43.18051	402.872	353.611	354.1	328.214	419.595	320.419	302.879	403.805	417.282	393.975	370.408	270.623	313.82	330.116	244.815	383.52	267.036	358.346	270.375	363.29	273.765	305.523	325.304	286.905
