# Supplementary material for: Ageing-associated long non-coding RNA extends lifespan and reduces translation in non-dividing cells
Source: EMBO Rep. 2024 Oct 2;25(11):4921–49. doi: 10.1038/s44319-024-00265-9 (PMC11549352; doi:10.1038/s44319-024-00265-9)
Supplement: Supplementary file 7 — Source data Fig. 1 [file 44319_2024_265_MOESM7_ESM.zip › 1D/Data_RightPanel_grofit_Output.csv]

#Grofit analysis output data extracted from Data-RightPanel (see ReadMe for details) used for Figure 1D Right Panel and Figure EV1C Middle graph
name	treatment	max.mass	lag	max.slope	integral	Plateau.best	max.slope.time	dM/dT.best
aal1-pOE	EMM	328.86	18.78	29.22	6321.55	303.97	27.68	14.84
aal1-pOE	EMM	302.65	19.27	26.83	5700.95	267.65	27.68	18.14
aal1-pOE	EMM	267.63	18.94	24.04	5281.18	245.7	27.68	16.19
aal1-pOE	EMM	321	19.51	26.25	6040.11	307.75	27.68	14.47
aal1-pOE	EMM	270.93	19.87	24.08	5200.06	265.68	27.68	12.14
aal1-pOE	EMM	246.29	19.67	21.62	4761.64	232.18	30.01	14.94
aal1-pOE	EMM+Thi	355.67	18.76	43.65	7246.03	319.4	24.01	28.28
aal1-pOE	EMM+Thi	329.53	19.28	41.64	6643.32	298.57	24.01	26.34
aal1-pOE	EMM+Thi	271.23	18.45	33.13	5636.44	249.37	24.01	20.21
aal1-pOE	EMM+Thi	354.23	19.04	41.87	7132.05	318.24	24.01	27.02
aal1-pOE	EMM+Thi	313.82	19.31	38.12	6289.43	288.78	24.01	25.03
aal1-pOE	EMM+Thi	274.54	18.82	33.52	5677.12	256.49	24.01	21.56
evc	EMM	403.53	15.55	38.4	8632.98	312.5	21.35	24.97
evc	EMM	371.33	16.25	39.69	7937.37	289.68	21.35	23.84
evc	EMM	286.69	15.72	31.04	6586.1	242.86	21.35	19.49
evc	EMM+Thi	383.2	14.88	46.43	8783.46	318.72	21.35	30.91
evc	EMM+Thi	362.92	14.77	45.72	8438.34	306.4	19.68	29.94
evc	EMM+Thi	304.11	15.68	42.37	6743.84	261.3	21.35	28.53
SPNCRNA.401-pOE	EMM	422.4	16.19	47.47	9151.7	340.62	21.35	30.07
SPNCRNA.401-pOE	EMM	405.07	16.38	44.59	8623.49	323.96	21.35	29.76
SPNCRNA.401-pOE	EMM	396.25	16.43	44.68	8520.45	323.13	21.35	29.34
SPNCRNA.401-pOE	EMM+Thi	418.91	16.34	57.17	9185.73	342.45	21.35	35.16
SPNCRNA.401-pOE	EMM+Thi	325.87	15.88	47.37	7536.42	289.64	21.35	29.39
SPNCRNA.401-pOE	EMM+Thi	359.8	16.18	53.77	8176.39	309.52	21.35	32.13
