# Supplementary material for: Ageing-associated long non-coding RNA extends lifespan and reduces translation in non-dividing cells
Source: EMBO Rep. 2024 Oct 2;25(11):4921–49. doi: 10.1038/s44319-024-00265-9 (PMC11549352; doi:10.1038/s44319-024-00265-9)
Supplement: Supplementary file 7 — Source data Fig. 1 [file 44319_2024_265_MOESM7_ESM.zip › 1C/Data_left_Panel.xlsx]

## Sheet: Sheet1
	#Number of Colonies per plate (2x technical replicates); plated after the mentioned dilution depends on the stage; 10 ul were plated
		Day0 (10^-4)		Day3 (10^-4)		Day7 (10^-3)		Day11(10^-3)		Day15 (10^-2)/aal1OE-10^-3		Day18 (10^-2)/aal1OE-10^-3		Day22 (10^-1)/aal1OE-10^-3		Day25 (10^-1)/aal1OE-10^-2/3rd10^0		Day29 (10^0)/aal1OE-10^-1)
	Samples	rep1	rep2	rep1	rep2	rep1	rep2	rep1	rep2	rep1	rep2	rep1	rep2	rep1	rep2	rep1	rep2	rep1	rep2
1	evc1	171	195	149	123	131	167	39	43	47	86	64	64	89	102	63	51	36	31
2	evc1-Thi	151	202	194	158	103	109	81	92	55	41	60	40	87	103	66	72	41	27
3	evc2	143	188	152	131	112	79	33	47	83	58	36	22	24	53	97	9	0	0
4	evc2-Thi	177	211	158	165	91	84	74	79	30	48	37	26	95	100	90	83	43	36
5	evc3	197	240	162	171	128	76	8	61	112	98	75	91	101	82	54	31	24	13
6	evc3-Thi	204	244	146	125	182	25	103	118	35	56	22	44	87	85	72	90	41	31
7	aal1-pOE1	184	219	177	173	242	285	213	245	239	162	132	149	32	44	109	90	153	124
8	aal1-pOE1-Thi	161	203	98	134	135	105	76	43	30	10	2	28	38	46	9	13	0	0
9	aal1-pOE2	153	165	124	111	206	190	214	198	163	149	59	69	20	17	91	89	67	83
10	aal1-pOE2-Thi	125	189	99	87	194	209	204	189	46	33	12	26	55	57	9	12	0	0
11	aal1-pOE3	107	134	93	79	193	229	192	225	146	178	39	42	24	20	53	57	63	54
12	aal1-pOE3-Thi	106	140	45	34	147	185	212	240	24	8	2	13	43	41	7	3	0	0
	Calculation of CFUs/ml based on the above colony counts [CFUs=ColonyCount*100(for 1 ml)*dilution]
		day0		day3		day7		day11		day15		day18		day22		day25		day29
		r1	r2	r1	r2	r1	r2	r1	r2	r1	r2	r1	r2	r1	r2	r1	r2	r1	r2
1	evc1	171000000	195000000	149000000	123000000	13100000	16700000	3900000	4300000	470000	860000	640000	640000	89000	102000	63000	51000	3600	3100
2	evc1-Thi	151000000	202000000	194000000	158000000	10300000	10900000	8100000	9200000	550000	410000	600000	400000	87000	103000	66000	72000	4100	2700
3	evc2	143000000	188000000	152000000	131000000	11200000	7900000	3300000	4700000	830000	580000	360000	220000	24000	53000	9700	9000	0	0
4	evc2-Thi	177000000	211000000	158000000	165000000	9100000	8400000	7400000	7900000	300000	480000	370000	260000	95000	100000	90000	83000	4300	3600
5	evc3	197000000	240000000	162000000	171000000	12800000	7600000	800000	6100000	1120000	980000	750000	910000	101000	82000	54000	31000	2400	1300
6	evc3-Thi	204000000	244000000	146000000	125000000	18200000	2500000	10300000	11800000	350000	560000	220000	440000	87000	85000	72000	90000	4100	3100
7	aal1-pOE1	184000000	219000000	177000000	173000000	24200000	28500000	21300000	24500000	23900000	16200000	13200000	14900000	3200000	4400000	1090000	900000	153000	124000
8	aal1-pOE1-Thi	161000000	203000000	98000000	134000000	13500000	10500000	7600000	4300000	3000000	1000000	200000	2800000	380000	460000	90000	130000	0	0
9	aal1-pOE2	153000000	165000000	124000000	111000000	20600000	19000000	21400000	19800000	16300000	14900000	5900000	6900000	2000000	1700000	910000	890000	67000	83000
10	aal1-pOE2-Thi	125000000	189000000	99000000	87000000	19400000	20900000	20400000	18900000	4600000	3300000	1200000	2600000	550000	570000	90000	120000	0	0
11	aal1-pOE3	107000000	134000000	93000000	79000000	19300000	22900000	19200000	22500000	14600000	17800000	3900000	4200000	2400000	2000000	530000	570000	63000	54000
12	aal1-pOE3-Thi	106000000	140000000	45000000	34000000	14700000	18500000	21200000	24000000	2400000	800000	200000	1300000	430000	410000	70000	30000	0	0
	#Mean of Technical replicates											#% Survival calculation (see ReadMe for methods details)
		0	3	7	11	15	18	22	25	29			0	3	7	11	15	18	22	25	29
1	evc1	183000000	136000000	14900000	4100000	665000	640000	95500	57000	3350		evc1	100	74.3169	8.14208	2.24044	0.363388	0.349727	0.0521858	0.0311475	0.0018306
2	evc1-Thi	165500000	141500000	9550000	4000000	705000	290000	38500	9350	0		evc1-Thi	100	85.4985	5.77039	2.41692	0.425982	0.175227	0.0232628	0.00564955	0
3	evc2	218500000	166500000	10200000	3450000	1050000	830000	91500	42500	1850		evc2	100	76.2014	4.66819	1.57895	0.480549	0.379863	0.0418764	0.0194508	0.000846682
4	evc2-Thi	176500000	176000000	10600000	8650000	480000	500000	95000	69000	3400		evc2-Thi	100	99.7167	6.00567	4.90085	0.271955	0.283286	0.0538244	0.0390935	0.00192635
5	evc3	194000000	161500000	8750000	7650000	390000	315000	97500	86500	3950		evc3	100	83.2474	4.51031	3.9433	0.201031	0.162371	0.0502577	0.0445876	0.00203608
6	evc3-Thi	224000000	135500000	10350000	11050000	455000	330000	86000	81000	3600		evc3-Thi	100	60.4911	4.62054	4.93304	0.203125	0.147321	0.0383929	0.0361607	0.00160714
7	aal1-pOE1	201500000	175000000	26350000	22900000	20050000	14050000	3800000	995000	138500		aal1-pOE1	100	86.8486	13.0769	11.3648	9.95037	6.9727	1.88586	0.493797	0.0687345
8	aal1-pOE1-Thi	159000000	117500000	19800000	20600000	15600000	6400000	1850000	900000	75000		aal1-pOE1-Thi	100	73.8994	12.4528	12.956	9.81132	4.02516	1.16352	0.566038	0.0471698
9	aal1-pOE2	120500000	86000000	21100000	20850000	16200000	4050000	2200000	550000	58500		aal1-pOE2	100	71.3693	17.5104	17.3029	13.444	3.361	1.82573	0.456432	0.0485477
10	aal1-pOE2-Thi	182000000	116000000	12000000	5950000	2000000	1500000	420000	110000	0		aal1-pOE2-Thi	100	63.7363	6.59341	3.26923	1.0989	0.824176	0.230769	0.0604396	0
11	aal1-pOE3	157000000	93000000	20150000	19650000	3950000	1900000	560000	105000	0		aal1-pOE3	100	59.2357	12.8344	12.5159	2.51592	1.21019	0.356688	0.066879	0
12	aal1-pOE3-Thi	123000000	39500000	16600000	22600000	1600000	750000	420000	50000	0		aal1-pOE3-Thi	100	32.1138	13.4959	18.374	1.30081	0.609756	0.341463	0.0406504	0
												# % Survival (for plotting)
	% Survival (calculated above left panel)for processing for plotting											MEAN
		0	3	7	11	15	18	22	25	29		Age (days)	0	3	7	11	15	18	22	25	29
	evc1	100	74.3169	8.14208	2.24044	0.363388	0.349727	0.0521858	0.0311475	0.0018306		evc	100	78.6723	6.19355	2.07877	0.423306	0.301605	0.0391084	0.0187493	0.000892428
	evc1-Thi	100	85.4985	5.77039	2.41692	0.425982	0.175227	0.0232628	0.00564955	0		evc+Thiamine	100	81.1517	5.0455	4.59239	0.22537	0.19766	0.0474917	0.0399473	0.00185652
	evc2	100	76.2014	4.66819	1.57895	0.480549	0.379863	0.0418764	0.0194508	0.000846682		aal1-pOE	100	77.3724	14.3467	13.8745	11.0686	4.78629	1.62503	0.505422	0.0548173
	evc2-Thi	100	99.7167	6.00567	4.90085	0.271955	0.283286	0.0538244	0.0390935	0.00192635		aal1-pOE+Thiamine	100	51.6953	10.9746	11.3864	1.63855	0.881374	0.30964	0.0559896	0.001
	evc3	100	83.2474	4.51031	3.9433	0.201031	0.162371	0.0502577	0.0445876	0.00203608
	evc3-Thi	100	60.4911	4.62054	4.93304	0.203125	0.147321	0.0383929	0.0361607	0.00160714		% Survival
	aal1-pOE1	100	86.8486	13.0769	11.3648	9.95037	6.9727	1.88586	0.493797	0.0687345		SD
	aal1-pOE1-Thi	100	73.8994	12.4528	12.956	9.81132	4.02516	1.16352	0.566038	0.0471698		Age (days)	0	3	7	11	15	18	22	25	29
	aal1-pOE2	100	71.3693	17.5104	17.3029	13.444	3.361	1.82573	0.456432	0.0485477		evc	0	5.9863	1.77518	0.44176	0.0586264	0.11048	0.0146588	0.0127635	0.000916158
	aal1-pOE2-Thi	100	63.7363	6.59341	3.26923	1.0989	0.824176	0.230769	0.0604396	0		evc+Thiamine	0	19.6966	0.833349	0.562364	0.0403569	0.0745356	0.00807906	0.00427784	0.000222831
	aal1-pOE3	100	59.2357	12.8344	12.5159	2.51592	1.21019	0.356688	0.066879	0		aal1-pOE	0	8.30356	2.75753	3.07379	2.05835	1.92239	0.400811	0.0557202	0.0120723
	aal1-pOE3-Thi	100	32.1138	13.4959	18.374	1.30081	0.609756	0.341463	0.0406504	0		aal1-pOE+Thiamine	0	17.1067	3.8086	7.61546	0.766509	0.304277	0.0687271	0.0136688	0
												% Survival
												SE
												Age (days)	0	3	7	11	15	18	22	25	29
												evc	0	3.45619	1.0249	0.85505	0.833848	1.16379	0.0984633	0.097369	0.000528944
												evc+Thiamine	0	11.3718	0.481134	1.33344	0.8233	1.14303	0.104664	0.0824698	0.000128652
												aal1-pOE	0	4.79406	1.58519	1.77466	4.18314	1.40989	0.519732	0.23217	0.105697
												aal1-pOE+Thiamine	0	9.87654	2.19889	4.39679	0.942544	0.375674	0.13968	0.0578917	0.0005
