# Supplementary material for: Ageing-associated long non-coding RNA extends lifespan and reduces translation in non-dividing cells
Source: EMBO Rep. 2024 Oct 2;25(11):4921–49. doi: 10.1038/s44319-024-00265-9 (PMC11549352; doi:10.1038/s44319-024-00265-9)
Supplement: Supplementary file 7 — Source data Fig. 1 [file 44319_2024_265_MOESM7_ESM.zip › 1C/Data_right_Panel.xlsx]

## Sheet: Sheet1
#Colony counts for every day after cultures reached stable highest ODs; Each biological replicate was plated in duplicates at each time point. 100 ul plated
	Day0 (10^-6)		Day1 (10^-6)		Day2 (10^-6)		Day3 (10^-5)		Day4 (10^4)		Day5 (10^3)
	rep1	rep2	rep1	rep2	rep1	rep2	rep1	rep2	rep1	rep2	rep1	rep2
wt1	203	247	177	176	62	66	196	176	76	80	29	31
wt2	173	158	129	123	29	33	139	121	123	131	56	59
wt3	154	181	101	106	37	29	74	69	191	208	94	81
aal1D1_1	151	164	79	88	23	29	58	67	17(10^0)	9(10^0)	0	0
aal1D1_2	169	161	91	96	31	27	28	23	23(10^0)	14(10^0)	0	0
aal1D1_3	127	140	77	66	35	21	26	31	4(10^0)	16(10^0)	0	0
aal1D2_1	165	153	79	86	22	19	189(10^-4)	191(10^-4)	28(10^0)	41(10^0)	0	0
aal1D2_2	151	149	72	81	18	14	120(10^-4)	139(10^-4)	15(10^0)	13(10^0)	0	0
aal1D2_3	206	219	167	153	25	28	141(10^-4)	138(10^-4)	29(10^0)	11(10^0)	0	0
#Callculation of CFUs/ml [Number of colonies counted*Dilution factor*10(100 ul out of 1 ml plated)
	d0		d1		d2		d3		d4		d5
	r1	r2	r1	r2	r1	r2	r1	r2	r1	r2	r1	r2
wt1	2030000000	2470000000	1770000000	1760000000	620000000	660000000	196000000	176000000	7600000	8000000	290000	310000
wt2	1730000000	1580000000	1290000000	1230000000	290000000	330000000	139000000	121000000	12300000	13100000	560000	590000
wt3	1540000000	1810000000	1010000000	1060000000	370000000	290000000	74000000	69000000	19100000	20800000	940000	810000
aal1D1_1	1510000000	1640000000	790000000	880000000	230000000	290000000	58000000	67000000	170	90	0	0
aal1D1_2	1690000000	1610000000	910000000	960000000	310000000	270000000	28000000	23000000	230	140	0	0
aal1D1_3	1270000000	1400000000	770000000	660000000	350000000	210000000	26000000	31000000	40	160	0	0
aal1D2_1	1650000000	1530000000	790000000	860000000	220000000	190000000	18900000	19100000	280	410	0	0
aal1D2_2	1510000000	1490000000	720000000	810000000	180000000	140000000	12000000	13900000	150	130	0	0
aal1D2_3	2060000000	2190000000	1670000000	1530000000	250000000	280000000	14100000	13800000	290	110	0	0
#Mean of 2x technical replicates
	d0	d1	d2	d3	d4	d5
wt1	2250000000	1765000000	640000000	186000000	7800000	300000
wt2	1655000000	1260000000	310000000	130000000	12700000	575000
wt3	1675000000	1035000000	330000000	71500000	19950000	875000
aal1D1_1	1575000000	835000000	260000000	62500000	130	0
aal1D1_2	1650000000	935000000	290000000	25500000	185	0
aal1D1_3	1335000000	715000000	280000000	28500000	100	0
aal1D2_1	1590000000	825000000	205000000	19000000	345	0
aal1D2_2	1500000000	765000000	160000000	12950000	140	0
aal1D2_3	2125000000	1600000000	265000000	13950000	200	0
#Calculation of Percentage survival
	d0	d1	d2	d3	d4	d5
wt1	100	78.4444	28.4444	8.26667	0.346667	0.0133333
wt2	100	76.1329	18.7311	7.85498	0.767372	0.0347432
wt3	100	61.791	19.7015	4.26866	1.19104	0.0522388
aal1D1_1	100	53.0159	16.5079	3.96825	8.25397e-06	0
aal1D1_2	100	56.6667	17.5758	1.54545	1.12121e-05	0
aal1D1_3	100	53.5581	20.9738	2.13483	7.49064e-06	0
aal1D2_1	100	51.8868	12.8931	1.19497	2.16981e-05	0
aal1D2_2	100	51	10.6667	0.863333	9.33333e-06	0
aal1D2_3	100	75.2941	12.4706	0.656471	9.41176e-06	0
