# Supplementary material for: Ageing-associated long non-coding RNA extends lifespan and reduces translation in non-dividing cells
Source: EMBO Rep. 2024 Oct 2;25(11):4921–49. doi: 10.1038/s44319-024-00265-9 (PMC11549352; doi:10.1038/s44319-024-00265-9)
Supplement: Supplementary file 7 — Source data Fig. 1 [file 44319_2024_265_MOESM7_ESM.zip › 1E/Data_LeftPanel.csv]

#The Data file additionally shows growth data for strains plotted in Figures 1D (aal1-pOE and evc) and Figure EV1C (SPNCRNA.401-pOE) as these strains were included in the assay plate
Time(hrs)	wt1	aal1∆1	evc1	aal1-pOE1	SPNCRNA.401-pOE1	wt2	aal1∆2	evc2	aal1-pOE2	SPNCRNA.401-pOE2	aal1∆3	wt3	aal1-pOE3	SPNCRNA.401-pOE3	evc3	evc4	SPNCRNA.401-pOE4	aal1∆4	wt4	aal1-pOE4	evc5	aal1-pOE5	aal1∆5	wt5	SPNCRNA.401-pOE5	SPNCRNA.401-pOE6	evc6	aal1-pOE6	wt6	aal1∆6
0.02177	0	0	0	0	0	0	0	0	0	0	0	0	0	0	0	0	0	0	0	0	0	0	0	0	0	0	0	0	0	0
0.17761	0.511	-0.872	-0.41	-0.237	-0.709	-0.601	-1.69	-8.786	-0.742	-0.821	-1.543	-0.567	0.133	-0.629	-0.675	-1.587	-0.472	-0.899	-0.592	0.678	-0.06	-0.669	-0.233	-1.425	-0.974	1.731	-0.947	0.902	-0.464	-0.469
0.3441	-0.454	-1.186	-0.751	-0.634	-1.139	-0.772	-2.926	-10.88	-0.3	-1.057	-2.202	-0.883	-0.332	-0.768	-0.81	-1.407	-0.628	-0.755	-1.024	0.767	-1.714	-0.801	0.346	-1.718	-0.617	1.892	-0.985	1.101	-0.826	-14.325
0.51073	0.747	-1.159	-0.484	-0.456	-0.84	0.275	-3.222	-10.679	-0.054	-1.041	-2.455	-0.558	0.013	-0.62	-1.269	-1.236	-0.735	-0.452	-1.054	0.741	-1.498	-0.602	-0.81	-0.751	-0.43	1.857	-0.31	0.468	0.309	-12.43
0.67757	0.39	-0.653	0.048	-0.141	-0.381	0.361	-1.861	-10.504	-1.111	-0.665	0.371	0.064	0.076	-0.136	-0.672	-0.939	-0.434	-0.039	0.347	0.675	-0.62	-0.293	0.896	-0.609	-0.017	2.236	-0.199	1.306	0.227	-13.048
0.84413	2.163	-0.049	-0.431	0.008	-0.087	0.857	-1.85	-10.262	2.327	-0.815	0.793	0.534	1.444	-0.091	-0.227	-0.991	0.401	0.403	0.392	1.576	-0.377	0.019	1.336	-0.023	0.578	2.192	0.115	0.986	0.973	-12.548
1.01085	2.376	0.4	-0.015	-0.159	0.514	1.336	-0.602	-10.252	1.727	-0.654	-0.104	1.128	1.735	0.13	0.049	-0.67	0.293	0.496	-0.428	0.518	-1.391	0.165	2.136	0.077	0.552	2.131	0.188	1.488	0.835	-12.809
1.17749	1.799	0.776	0.106	-0.007	0.485	1.56	2.782	-10.309	0.774	-0.315	-1.319	1.3	1.805	0.379	0.215	-0.615	0.64	0.896	0.219	0.99	-0.795	0.703	1.868	0.324	0.906	2.372	-0.228	1.179	0.723	-12.506
1.34411	1.898	1.341	0.128	-0.099	0.029	0.742	-0.809	-10.157	3.418	-0.072	-1.673	1.221	1.346	0.46	0.113	-0.669	0.093	0.584	-0.45	2.558	-0.187	0.542	1.69	0.502	0.224	2.292	-0.794	1.074	0.536	-13.002
1.51091	2.395	0.869	0.62	-0.029	0.381	1.286	0.397	-9.963	2.079	-0.121	-1.259	0.576	1.369	0.997	0.593	-0.784	0.156	1.418	0.312	2.112	-0.458	0.471	1.302	0.657	1.059	2.527	-0.213	1.347	1.118	-12.661
1.67748	2.282	1.187	0.82	0.191	0.8	0.788	-0.786	-9.946	1.699	0.47	-0.597	1.323	1.616	0.642	1.139	-0.101	0.473	1.883	0.434	1.461	-0.725	0.758	1.806	0.955	1.335	2.245	-0.663	1.703	1.534	-11.856
1.8443	2.402	1.396	0.698	0.391	1.114	1.349	-0.564	-9.843	1.715	0.407	-0.252	1.277	1.061	0.798	0.757	-0.28	0.612	1.783	0.432	0.899	-0.378	0.822	1.881	1.817	0.979	1.666	-0.071	4.411	1.938	-11.662
2.01102	3.558	1.958	0.684	0.283	1.256	1.926	0.828	-9.39	2.651	0.164	0.474	1.919	2.082	0.828	1.026	0.279	0.782	2.159	1.509	0.936	-0.495	0.52	2.011	1.802	1.806	2.002	0.087	3.247	2.697	-10.826
2.17756	4.695	2.128	0.692	0.24	0.971	2.986	0.108	-9.257	2.435	0.517	0.543	2.43	1.591	0.691	0.659	-0.246	1.718	2.82	0.803	0.271	0.142	0.395	4.088	2.03	1.693	1.774	0.628	2.743	3.086	-10.685
2.34433	5.4	3.22	0.841	0.254	1.493	2.508	0.05	-9.09	3.66	0.615	1.394	2.656	2.089	1.493	1.28	0.431	1.086	3.361	1.801	0.647	0.094	0.888	3.407	2.96	1.527	1.223	0.05	2.685	4.29	-9.626
2.51097	5.188	3.734	1.292	0.618	1.377	3.954	2.896	-8.786	1.896	0.836	1.675	2.894	2.16	1.805	1.286	0.593	1.104	3.661	2.152	1.354	0.797	0.375	6.795	2.797	1.728	1.663	0.224	2.568	4.588	-9.046
2.67765	5.062	4.563	1.923	0.641	1.677	3.925	2.517	-8.877	2.167	0.938	3.051	4.307	2.103	1.607	1.456	0.598	1.37	5.223	3.4	2.269	0.374	0.813	4.539	4.372	2.4	1.628	0.348	1.795	5.794	-8.073
2.84436	5.626	4.454	1.558	0.591	2.32	4.5	2.436	-8.824	1.582	1.52	3.134	4.891	2.108	2.887	1.818	0.635	2.134	4.703	3.48	1.616	1.183	0.166	4.444	4.215	1.855	1.629	0.31	1.778	6.2	-6.727
3.34439	7.445	6.401	2.739	0.971	2.479	5.867	5.319	-8.095	2.452	1.644	5.351	5.998	2.159	2.757	2.635	1.546	2.006	6.64	4.714	0.8	1.234	0.546	6.708	5.636	2.801	1.753	1.395	1.189	7.781	-5.643
3.51106	7.858	7.135	2.993	1.176	2.259	6.662	4.037	-7.143	2.012	2.319	5.842	6.076	2.502	2.88	2.726	1.884	2.129	6.835	4.389	0.333	1.947	1.156	9.996	6.837	3.243	2.15	2.141	1.137	8.557	-4.332
3.67776	8.84	7.721	2.684	1.259	2.419	6.574	5.726	-7.587	2.077	2.023	5.949	7.157	2.502	3.204	2.731	1.925	2.565	8.124	4.884	-0.701	1.537	0.751	9.541	7.54	2.975	2.148	1.529	0.75	10.125	-3.258
3.84433	10.459	8.548	3.023	1.411	2.755	7.543	5.527	-7.074	1.522	1.979	9.205	8.104	2.347	2.967	3.213	1.791	2.608	8.268	5.618	-1.008	1.976	0.948	11.099	8.028	3.615	2.352	1.75	1.032	11.109	-1.487
4.01117	9.696	8.755	3.14	1.726	2.871	8.519	7.089	-6.815	2.162	2.001	8.817	8.692	2.383	4.161	3.553	2.256	3.942	9.85	7.088	-2.095	1.849	0.992	10.583	9.32	3.658	2.443	2.531	1.452	11.743	-0.428
4.17794	11.497	10.295	3.323	1.579	3.472	8.771	8.545	-6.738	2.154	2.809	10.135	9.591	2.682	3.704	3.478	2.463	3.291	10.732	7.74	-1.753	2.577	1.446	13.546	10.15	4.28	2.994	2.476	0.896	12.627	1.193
4.34443	12.133	11.149	3.24	1.584	3.64	8.996	8.155	-6.48	1.877	3.023	10.925	10.241	2.574	3.557	4.353	2.872	3.622	11.173	8.158	-2.094	2.896	1.321	12.417	11.649	4.519	2.802	2.476	0.982	13.883	1.699
4.5112	14.234	11.897	4.373	1.596	3.201	10.204	8.016	-6.13	0.41	2.857	11.21	10.3	2.839	3.187	3.656	2.809	3.085	11.59	9.131	-2.032	2.885	1.087	12.542	12.053	4.707	3.572	3.039	1.32	15.875	3.976
4.6778	15.046	13.291	4.686	2.051	4.41	10.77	9.116	-6.124	1.536	3.41	13.186	13.26	2.816	5.15	4.366	2.996	3.81	13.16	10.566	-2.206	3.431	1.411	14.419	12.717	5.088	3.409	2.815	1.351	16.212	5.277
4.84466	16.509	13.841	4.964	2.247	4.206	12.186	9.657	-5.025	1.352	3.614	15.231	13.247	2.756	4.552	4.573	3.857	4.453	14.284	11.171	-2.138	4.087	1.449	18.878	14.8	5.833	3.998	4.114	1.636	18.582	7.235
5.01116	17.384	15.728	5.121	2.009	4.39	13.431	11.89	-4.922	1.255	3.595	16.254	12.998	3.083	4.634	5.255	4.191	4.705	14.904	12.147	-2.635	4.221	2.007	16.098	15.686	5.884	4.298	3.946	1.384	19.149	8.935
5.17788	18.346	15.98	5.618	2.252	4.858	13.323	12.488	-4.848	1.496	4.085	17.958	15.179	3.015	5.394	5.401	4.3	5.466	16.12	13.096	-2.172	5.372	1.831	19.051	16.63	6.049	4.88	4.372	1.922	20.875	11.176
5.34451	19.28	18.382	5.525	2.019	5.217	14.655	12.718	-4.232	0.969	4.384	18.869	16.485	3.205	5.534	5.884	4.637	5.607	17.11	14.183	-2.183	5.085	2.223	21.889	18.052	6.271	4.676	4.91	1.951	22.434	13.445
5.51125	22.63	18.323	5.867	2.729	5.046	16.51	13.751	-4.311	1.855	4.88	20.253	18.148	3.546	4.935	6.435	5.195	5.605	17.908	15.388	-1.344	5.637	2.266	20.033	19.983	6.968	5.445	5.37	1.757	23.326	14.379
5.67801	22.278	18.862	6.43	2.697	5.811	15.984	13.708	-3.666	0.997	5.232	21.301	18.804	3.544	5.987	6.224	5.598	5.975	19.373	15.257	-1.957	5.849	1.459	21.098	20.683	6.667	4.93	5.024	1.64	25.149	15.311
5.84461	24.097	19.853	6.473	2.711	5.767	17.607	15.585	-3.055	0.933	5.861	23.3	19.951	3.643	5.532	6.996	5.425	6.116	19.208	16.983	-1.498	6.691	1.903	22.508	20.817	7.879	6.36	5.707	2.152	26.802	17.736
6.01136	25.756	22.493	7.529	3.058	6.48	19.44	16.792	-2.448	1.303	6.196	24.917	21.903	3.677	7.231	7.178	6.923	6.796	22.081	18.756	-1.559	6.965	2.799	24.929	23.744	8.269	6.74	7.273	2.326	27.9	19.867
6.17793	27.355	24.257	7.661	3.19	6.98	19.052	18.732	-2.2	1.688	6.748	28.596	22.598	4.546	7.401	7.639	6.864	7.62	23.053	20.653	-1.036	7.443	2.963	27.194	24.302	8.947	7.299	7.278	2.158	28.478	21.447
6.34472	28.242	25.567	7.882	3.155	7.314	21.019	18.427	-1.892	1.414	6.481	28.58	23.232	4.426	7.202	8.269	7.46	8.359	24.791	21.976	-1.33	7.98	2.477	26.726	25.509	9.854	7.379	7.764	2.415	30.446	22.426
6.51129	28.487	26.611	8.176	3.335	7.779	21.802	20.034	-0.977	0.717	7.349	29.384	23.955	4.833	9.927	8.63	7.66	8.528	25.974	21.95	-1.172	8.381	3.022	28.69	27.39	9.941	7.699	8.242	2.47	31.597	25.358
6.67804	30.592	26.982	8.797	3.616	7.974	24.475	22.054	-1.291	0.722	7.287	32.543	26.09	4.603	8.366	8.548	8.682	8.784	27.142	23.123	-0.723	9.686	3.389	28.983	28.42	10.707	8.804	9.294	2.754	33.163	26.53
6.84473	32.494	30.56	9.706	3.701	8.57	24.305	21.458	-0.383	0.637	8.622	33.025	26.914	4.688	9.701	9.627	9.164	9.352	28.051	22.555	-0.383	9.317	3.616	30.942	28.76	10.679	9.287	8.868	2.84	35.038	26.132
7.01138	32.93	30.681	9.985	3.837	8.536	24.713	23.655	0.238	1.585	8.499	35.001	27.579	5.079	9.305	10.797	9.591	9.666	29.366	24.817	0.403	9.798	3.386	32.267	31.276	12.355	9.282	9.156	2.87	36.129	31.347
7.17812	37.227	31.679	10.352	4.203	9.84	27.02	25.934	0.777	1.789	9.176	37.824	30.257	5.786	10.129	10.431	9.733	10.207	31.53	25.282	0.426	10.991	3.413	32.93	33.36	12.042	10.303	10.21	3.581	37.755	31.414
7.34473	37.369	34.152	10.949	4.231	10.181	27.275	27.497	0.89	0.936	9.432	38.108	32.275	5.616	9.703	10.971	10.785	10.946	32.326	28.55	0.029	11.162	4.152	35.999	33.9	12.781	11.44	11.205	3.581	40.228	32.977
7.51144	40.062	35.873	11.454	4.193	10.6	30.394	28.056	1.199	1.378	10.073	39.331	32.981	6.204	10.815	12.005	11.071	12.316	33.366	28.497	0.583	12.071	4.574	37.254	33.758	12.867	11.72	11.611	3.67	39.681	33.178
7.67811	41.766	37.386	12.087	5.001	11.178	31.219	29.167	1.858	2.039	10.232	40.599	32.58	6.414	11.379	12.616	11.58	11.826	35.247	30.102	0.516	13.406	4.437	37.949	36.334	14.031	12.408	12.481	3.779	38.544	32.825
7.8447	41.601	37.483	12.178	5.464	11.497	32.901	31.701	2.6	1.37	12.033	43.237	34.714	6.508	12.056	12.462	11.832	11.679	35.541	31.8	1.013	13.15	3.874	38.824	35.991	14.483	12.354	12.13	4.315	41.759	35.378
8.01157	42.931	41.108	13.508	5.627	12.002	34.43	31.156	3.392	1.897	12.022	44.093	35.648	6.67	13.368	13.923	13	12.252	36.327	32.347	1.34	13.321	4.551	40.364	38.266	15.366	13.743	13.731	3.779	41.016	34.871
8.17814	44.07	41.925	14.153	5.636	13.041	35.938	33.287	3.956	1.735	13.192	45.026	38.585	6.907	13.865	14.436	13.864	14.229	39.135	33.768	1.992	15.232	5.481	40.447	37.63	16.399	14.421	13.556	4.755	40.215	35.941
8.34474	45.924	42.792	14.729	6.135	13.393	35.859	37.046	4.983	1.533	12.985	45.44	38.556	7.094	14.506	14.41	13.911	15.437	40.625	34.064	1.165	15.396	5.8	42.479	39.044	16.845	14.538	13.962	4.491	42.331	36.302
8.5115	47.136	43.921	14.644	6.024	13.678	38.521	36.27	5.381	1.755	13.869	46.992	39.939	7.693	12.97	15.059	13.91	15.263	40.759	35.103	2.335	15.566	5.46	43.319	37.328	18.662	15.505	14.725	5.114	41.84	35.78
8.67816	49.535	45.773	16.262	6.469	14.81	39.013	37.33	5.893	1.89	14.169	47.666	41.003	7.626	15.082	16.101	14.94	16.611	42.953	37.458	2.09	17.049	5.826	43.911	40.073	18.785	16.158	16.049	5.149	43.237	37.075
8.84491	49.025	47.363	16.858	6.49	14.863	40.209	39.864	7.202	2.163	15.128	47.703	42.031	8.445	15.26	16.885	16.085	16.08	42.894	38.808	2.191	16.997	6.82	45.145	40.449	19.133	16.785	15.407	5.496	44.429	34.973
9.01159	49.244	49.546	17.627	7.426	16.229	41.34	41.395	8.058	2.145	15.807	50.463	42.508	8.155	15.806	17.123	17.087	17.795	44.393	37.241	2.581	18.197	6.363	44.773	39.447	19.707	17.127	16.099	5.67	42.111	36.448
9.17815	49.959	49.755	17.827	7.13	15.212	41.742	42.105	8.706	0.51	16.85	49.448	43.359	8.088	17.32	18.133	18.317	18.478	45.343	37.986	2.444	18.579	6.539	47.14	42.597	20.37	17.892	16.491	5.656	43.553	35.279
9.34482	49.283	50.439	18.453	7.224	16.598	42.832	43.628	9.142	2.093	17.657	50.561	43.972	8.78	16.977	18.325	17.945	18.996	46.938	39.591	3.005	18.74	7.131	47.095	43.077	21.078	18.952	18.212	6.042	45.824	37.998
9.51153	52.238	50.722	19.448	7.806	17.228	44.191	43.39	10.387	1.72	18.636	52.843	47.318	9.532	17.955	18.207	19.35	20.623	47.135	40.616	3.683	19.638	7.362	48.576	43.146	22.113	19.487	18.097	6.657	44.318	38.156
9.67824	51.616	51.407	20.275	7.715	18.166	44.281	45.559	10.363	1.565	19.115	51.889	45.391	9.527	19.645	19.761	19.274	20.18	48.532	41.058	3.957	20.072	7.275	48.705	43.866	22.208	20.173	18.198	7.033	45.284	38.362
9.84497	53.256	52.308	21.128	7.688	19.191	45.408	47.995	10.703	2.243	19.486	54.323	45.692	9.5	19.755	20.58	21.406	20.29	50.514	42.438	3.476	20.383	8.357	51.167	46.586	24.197	20.571	18.733	6.718	46.755	38.151
10.0116	55.545	54.539	21.87	8.426	20.217	48.381	49.887	12.214	3.131	20.396	54.964	48.466	10.352	21.154	21.526	21.04	21.063	50.382	43.108	4.868	22.293	8.386	51.694	46.343	25.055	21.255	19.764	6.862	49.298	39.273
10.17835	56.009	57.507	22.899	8.563	20.56	49.843	49.642	13.673	2.578	21.447	57.601	51.61	10.718	19.742	23.142	21.051	22.159	52.382	46.346	5.199	21.904	9.212	54.192	47.438	24.355	21.574	20.236	7.866	47.22	40.477
10.34489	56.408	58.077	23.811	8.82	20.959	50.897	53.946	13.075	3.233	21.276	56.86	50.527	11.117	21.338	23.142	21.137	22.416	53.721	45.149	5.427	21.505	8.813	54.99	48.407	24.583	21.346	20.578	7.781	50.213	40.591
10.5118	59.304	59.123	23.55	9.423	22.295	52.851	53.902	12.84	2.903	22.76	57.954	52.167	11.434	22.065	24.317	21.04	21.889	55.736	48.262	5.181	22.464	8.955	57.731	51.44	27.049	21.398	20.39	8.001	51.206	42.434
10.67835	62.051	62.723	24.153	9.561	22.926	54.745	56.368	15.013	2.977	22.416	61.392	53.263	11.972	22.991	23.113	22.448	23.328	57.198	48.939	5.541	23.813	10.295	58.923	51.571	25.894	22.087	21.205	8.579	52.749	44.923
10.84496	63.334	64.119	24.756	10.071	23.727	57.568	60.762	15.931	3.502	23.214	62.794	57.313	12.34	23.571	24.297	22.77	24.992	58.793	50.884	6.818	22.623	9.954	60.184	53.825	26.73	22.946	21.359	8.67	54.911	46.348
11.01166	65.672	65.659	25.44	10.585	23.499	58.338	60.648	15.817	3.331	24.155	65.132	56.999	13.167	24.17	24.069	23.34	25.278	60.533	51.882	7.075	23.307	10.296	61.553	53.739	26.901	24.229	21.958	8.926	54.455	46.491
11.17844	68.011	67.256	25.925	10.47	25.01	58.852	64.526	16.33	2.332	24.64	64.961	59.309	12.939	24.74	25.723	24.139	26.361	62.272	55.732	7.36	23.906	10.039	61.639	54.253	26.901	24.286	22.186	9.981	56.907	47.831
11.34505	71.855	70.583	27.217	10.552	25.444	63.665	66.236	17.596	4.004	26.154	68.297	61.441	14.078	24.899	25.604	24.325	25.78	65.285	55.704	7.152	24.402	10.212	65.262	58.182	28.771	24.408	22.205	10.105	58.8	49.331
11.5118	71.855	75.036	27.217	11.808	26.101	64.122	70.032	17.796	4.261	26.41	72.122	63.154	14.107	26.126	26.203	24.867	27.208	66.941	57.959	7.751	25.487	11.296	65.12	60.266	30.255	24.465	22.034	9.734	59	51.986
11.67839	75.955	76.025	28.133	11.436	27.474	67.68	70.166	17.799	4.81	26.269	75.625	65.456	14.649	26.703	27.039	25.072	27.157	68.27	61.12	8.434	24.52	12.411	65.425	60.37	28.805	24.925	22.439	10.279	60.812	51.602
11.8453	78.468	77.312	28.638	11.839	27.637	70.449	72.617	18.302	3.593	27.065	76.219	66.543	14.051	27.227	27.813	24.971	27.451	70.617	62.141	8.612	25.564	12.465	68.247	63.597	29.844	25.145	23.961	10.013	62.939	53.295
12.01181	81.532	82.943	28.73	12.322	27.813	71.972	76.74	18.966	5.432	28.551	78.83	70.604	15.22	27.097	27.117	25.467	28.064	74.391	63.04	9.436	25.744	12.096	71.885	64.177	31.597	26.321	23.147	11.075	65.765	55.582
12.17841	81.638	82.164	30.161	13.15	28.187	76.417	81.273	19.827	4.953	29.267	80.822	71.766	15.62	30.101	28.153	27.271	28.413	77.493	67.002	10.233	26.005	12.953	75.904	66.566	30.946	27.523	24.267	11.05	69.436	58.655
12.34514	86.549	87.475	29.504	12.693	30.357	78.331	84.7	19.57	4.61	28.981	84.306	76.934	15.706	29.359	28.553	28.013	31.668	79.378	67.63	9.119	26.462	12.953	74.419	67.651	31.803	27.066	23.41	11.65	69.236	59.083
12.51187	86.798	89.066	30.606	12.723	30.689	81.404	86.082	20.356	4.962	30.06	86.175	75.557	16.561	30.508	29.724	27.681	30.39	80.516	68.959	10.039	27.276	13.549	76.948	69.702	32.811	27.227	23.904	11.867	69.529	63.593
12.67847	88.367	93.202	31.633	13.379	32.458	83.401	89.705	21.183	6.132	32.856	88.999	79.323	16.733	30.907	29.953	27.909	31.131	83.197	74.351	10.324	27.247	12.978	78.859	73.81	34.237	28.653	25.131	11.696	72.61	66.103
12.84518	95.629	95.698	32.217	13.492	33.87	87.325	93.123	22.853	6.266	32.265	93.1	81.56	16.648	31.757	30.323	28.955	31.754	87.373	73.969	10.947	28.289	13.239	80.872	74.132	33.402	28.894	24.924	12.849	75.689	67.82
13.01187	96.44	98.85	32.803	14.72	33.656	86.567	96.238	22.124	6.303	32.171	96.644	82.746	16.733	32.419	30.209	29.735	33.1	89.131	77.033	10.695	28.417	14.319	84.45	76.149	34.409	28.054	24.475	12.381	74.492	68.129
13.17849	98.103	101.085	33.23	14.663	34.57	92.771	100.777	23.984	5.829	33.93	99.239	87.316	17.592	33.924	31.894	30.489	34.893	94.156	79.017	11.113	29.877	14.301	86.29	76.171	36.08	30.277	25.116	12.833	79.031	71.741
13.34532	105.475	106.255	34.383	15.15	35.809	94.997	103.095	25.168	7.415	35.252	101.784	87.795	17.707	35.427	31.714	31.046	35.368	95.121	82.187	11.454	29.087	14.647	90.089	78.218	35.838	30.83	25.045	12.726	81.873	74.731
13.5119	107.418	113.494	35.578	15.322	36.203	96.393	107.051	25.535	6.756	36.24	101.643	96.227	18.569	36.063	34.043	31.017	35.948	100.432	84.244	12.564	29.165	15.313	92.146	85.04	37.442	30.304	27.192	13.572	82.985	74.423
13.6788	110.453	115.383	35.721	15.58	37.864	99.572	112.778	25.22	6.9	37.242	112.495	97.401	17.91	37.552	34.588	30.788	37.151	104.756	86.363	12.221	29.223	14.597	97.271	85.04	37.901	32.051	27.45	13.086	84.732	76.312
13.84528	113.484	118.812	36.906	15.178	38.046	106.81	119.23	25.603	7.022	37.372	112.827	101.952	18.28	37.61	35.042	31.768	35.148	108.906	88.994	12.425	30.723	15.336	97.154	86.623	38.048	32.093	26.396	13.216	88.616	78.588
14.01188	118.308	127.052	38.947	15.696	39.687	111.895	123.997	28.276	7.006	39.547	117.866	105.31	19.116	38.039	35.193	32.557	37.839	108.537	95.162	12.733	33.136	15.577	101.487	90.419	39.186	31.98	27.788	13.04	92.792	83.606
14.17867	121.304	130.056	38.83	16.386	40.259	115.209	129.107	28.591	7.293	39.395	125.953	105.174	19.465	39.11	36.269	32.96	39.685	114.163	97.928	12.528	32.158	15.528	106.834	94.488	41.286	32.43	27.706	14.147	92.486	84.599
14.34525	129.364	138.021	40.144	16.813	41.457	119.455	135.077	28.814	6.57	39.858	127.115	112.07	19.258	40.207	37.331	33.695	40.121	120.312	99.485	13.021	32.929	16.549	116.727	95.32	40.18	32.347	28.439	14.24	94.172	85.901
14.51211	132.1	141.125	40.245	16.496	44.163	129.15	138.405	31.205	7.759	41.537	131.937	116.5	20.602	40.187	37.451	34.367	39.67	124.828	102.397	13.08	32.659	17.203	115.768	98.326	42.539	33.225	27.736	14.345	98.161	88.768
14.67871	140.224	147.452	42.345	16.93	46.411	128.076	148.618	31.846	7.307	42.769	136.92	121.316	20.495	43.278	39.516	36.759	41.099	128.44	111.199	14.165	34.096	16.27	118.871	104.985	44.853	34.915	28.952	14.999	101.787	96.935
14.84545	144.979	156.887	42.991	18.337	47.06	136.731	149.682	32.35	6.977	46.052	146.929	126.064	20.928	44.276	38.938	35.657	43.703	131.869	111.157	13.274	33.737	17.824	123.851	106.34	46.94	35.816	30.173	15.152	103.763	98.488
15.01201	147.771	163.938	44.995	17.301	47.941	143.765	156.498	32.375	7.666	44.534	150.568	129.585	20.635	45.118	40.008	37.916	45.09	140.493	113.59	14.653	34.369	16.867	125.619	112.746	46.924	35.304	29.537	14.674	107.38	101.862
15.17877	160.595	170.139	45.617	17.271	48.219	149.625	166.966	34.515	7.888	47.823	157.4	133.157	21.092	46.997	41.141	38.996	44.505	142.058	121.289	14.138	35.164	17.667	132.658	112.969	47.601	36.931	32.508	16.36	111.449	103.407
15.34541	162.737	175.586	48.224	17.876	50.483	158.59	171.762	34.599	8.168	47.902	162.3	140.444	21.785	49.099	41.552	39.11	46.003	151.871	129.036	15.656	37.394	17.532	136.938	119.352	49.986	37.152	31.619	16.519	113.689	109.869
15.51219	172.114	190.154	48.854	17.847	54.154	164.526	181.426	35.746	8.282	49.709	164.939	152.69	22.359	50.418	44.162	39.999	49.501	151.526	131.56	14.911	36.849	17.904	145.369	124.629	51.334	37.582	31.791	15.515	120.4	109.955
15.67875	176.89	188.729	49.294	18.332	54.161	168.556	183.955	38.508	7.694	52.187	175.617	157.873	21.954	50.707	45.596	40.467	50.048	163.823	136.891	14.109	37.292	17.182	149.006	127.305	53.144	38.256	32.317	15.964	121.137	114.301
15.84546	180.851	197.014	50.402	18.704	56.413	175.297	194.644	40.102	8.002	54.67	179.576	152.325	22.21	53.587	46.757	41.746	52.498	168.991	143.723	14.998	38.602	18.583	156.41	131.163	54.879	39.539	33.196	16.245	128.21	119.824
16.01213	191.335	202.601	53.822	18.734	57.285	180.106	200.32	42.148	9.041	54.25	192.928	167.99	23.731	54.805	47.402	44.709	53.659	176.949	148.728	15.714	40.559	18.357	162.763	136.706	56.956	41.151	34.208	16.394	131.426	127.456
16.17876	198.04	213.986	56.254	18.593	60.32	195.126	208.155	43.031	8.626	55.904	199.726	177.755	23.477	56.326	46.256	45.792	55.094	179.402	154.589	15.398	42.126	20.027	163.437	147.486	58.131	42.514	34.458	16.433	135.943	127.994
16.34559	207.744	220.653	55.958	19.67	61.761	201.242	225.476	46.085	7.88	59.6	207.888	192.035	23.487	58.779	48.029	46.158	58.177	187.089	156.02	16.344	41.164	18.168	170.759	149.587	59.789	41.533	34.063	15.82	141.081	134.114
16.5122	208.166	233.698	58.209	19.15	63.521	206.035	228.702	46.705	8.859	61.682	206.958	182.374	23.622	60.732	49.928	47.894	57.386	199.332	167.558	15.743	42.738	19.016	176.147	154.538	63.174	44.025	36.577	16.719	146.223	141.42
16.67889	214.062	239.236	61.151	20.24	65.58	220.285	235.418	48.332	10.475	64.622	219.036	199.184	24.771	64.14	52.304	48.577	58.704	204.937	170.726	15.972	44.33	19.709	185.978	157.806	66.695	45.844	38.228	16.787	151.852	147.313
16.84555	226.865	253.171	63.495	20.623	69.707	223.517	249.311	52.308	10.724	65.042	228.628	209.714	25.648	66.738	55.181	52.519	62.698	212.283	179.079	16.602	44.705	20.274	197.926	167.35	67.485	45.985	40.301	17.076	155.171	152.716
17.01233	235.539	260.256	66.213	20.555	70.928	230.266	258.897	53.88	10.389	67.739	239.34	212.854	26.287	66.713	54.421	53.438	66.197	221.267	186.97	18.203	45.96	19.48	196.073	172.563	71.299	46.187	39.144	17.13	159.202	151.946
17.17885	245.378	272.624	67.412	21.008	72.181	238.56	265.514	55.308	11.002	70.113	237.139	219.1	25.537	69.563	57.617	54.782	66.817	232.342	192.195	17.201	47.082	19.845	206.728	175.945	72.177	47.111	40.235	17.548	165.915	161.398
17.34559	251.132	281.725	70.479	20.916	76.158	241.886	275.238	58.66	10.978	72.982	250.46	227.098	26.413	71.047	58.648	56.995	69.216	236.88	194.608	17.714	49.705	19.835	217.502	182.351	76.803	51.394	41.513	17.818	170.202	165.303
17.5123	255.947	284.304	72.207	21.93	79.097	250.045	289.928	61.905	11.113	73.56	259.323	234.23	26.519	75.943	60.302	56.628	72.108	240.183	205.195	17.803	51.091	20.542	217.846	191.353	76.724	52.347	43.246	18.194	178.699	170.101
17.67891	271.632	294.746	74.349	21.792	83.273	262.957	287.739	61.161	10.546	77.855	257.802	245.562	27.455	78.155	63.082	60.386	76.154	246.957	213.98	17.855	51.056	20.363	220.799	193.964	80.373	52.377	44.031	17.909	177.625	175.736
17.84559	278.704	304.984	77.743	22.049	85.868	276.018	305.278	64.041	11.686	83.102	281.044	253.291	27.255	84.201	64.508	61.954	77.466	254.115	225.045	17.912	53.194	21.276	237.482	206.369	83.852	54.886	45.742	19.221	189.317	180.527
18.01235	289.857	305.175	81.534	22.897	87.686	281.81	305.286	67.321	12.317	85.897	284.808	260.812	27.843	84.927	66.3	64.839	79.081	263.608	230.386	19.278	55.065	20.694	239.173	209.913	88.002	56.674	46.614	18.634	194.513	190.959
18.17899	303.005	326.411	82.069	22.679	91.537	295.814	312.901	71.733	11.894	85.603	285.009	268.772	29.256	88.532	69.891	64.624	82.309	275.898	236.556	18.882	56.973	22.335	248.339	220.04	90.607	59.32	49.407	18.543	197.359	192.764
18.34575	310.051	331.204	87.232	23.535	93.705	303.117	331.073	72.617	12.522	93.961	301.241	282.379	29.341	89.274	71.289	67.904	83.85	285.626	242.033	19.824	58.684	21.479	250.878	217.9	91.349	59.748	50.834	18.885	204.433	198.555
18.51238	319.868	330.629	90.93	23.84	97.312	311.593	321.595	77.144	11.841	93.383	300.398	282.351	29.471	93.416	73.018	70.756	91.188	290.875	246.477	19.364	60.522	22.037	265.068	230.868	95.151	60.933	50.333	19.95	213.92	204.698
18.67904	324.885	345.182	93.565	23.62	101.237	311.646	338.633	78.066	12.893	96.728	314.306	294.674	30.055	97.033	77.022	75.835	90.154	302.371	259.235	19.224	63.135	23.505	258.894	237.013	99.736	62.743	52.745	19.541	218.554	209.937
18.84577	334.221	341.26	97.054	24.377	105.108	316.145	335.319	84.235	12.908	100.041	321.296	297.806	30.506	101.83	79.827	78.054	97.227	297.418	268.447	19.601	62.814	23.556	270.95	243.748	102.844	65.502	54.452	20.371	226.526	221.176
19.01247	341.821	348.088	99.054	24.463	108.822	333.631	339.034	86.435	13.48	103.756	317.496	309.492	31.763	105.201	80.656	77.339	98.998	307.846	278.733	20.144	68.3	22.985	278.321	247.062	104.901	68.273	54.509	19.943	235.24	222.119
19.17909	342.214	345.623	102.354	25.1	113.73	334.852	340.099	88.31	13.169	109.682	320.371	309.814	31.704	109.04	84.242	80.12	102.904	314.003	279.715	20.421	67.454	23.443	278.292	257.16	112.313	69.174	56.266	20.248	239.738	228.78
19.34578	350.456	348.617	106.66	25.357	115.898	334.167	335.536	92.531	15.451	115.186	321.198	319.795	31.961	110.466	86.98	83.029	106.498	308.898	289.126	20.336	70.847	23.871	282.057	266.828	116.591	70.999	58.319	20.419	241.05	233.628
19.51251	351.218	346.308	111.255	26.303	120.402	334.906	330.392	96.062	14.765	117.329	322.647	321.327	33.379	115.13	90.111	85.754	110.066	306.689	296.186	20.948	74.215	24.313	282.182	270.254	120.087	74.67	61.021	21.706	250.144	238.655
19.67924	349.162	338.764	115.075	26.387	123.83	340.459	327.621	95.696	15.746	118.209	314.62	326.682	33.164	115.576	91.2	89.927	111.721	310.673	301.655	21.478	75.886	24.132	279.433	272.273	123.556	76.465	62.13	20.54	252.445	241.945
19.84576	356.388	338.807	116.642	26.64	129.843	335.536	324.528	102.199	14.624	122.8	311.73	325.214	34.585	124.725	92.056	90.301	117.534	301.512	300.847	21.049	77.264	24.869	274.128	277.979	123.35	79.041	63.253	20.676	258.674	238.989
20.01248	347.009	332.386	121.972	27.496	131.943	332.56	321.731	101.951	15.575	128.674	310.104	330.306	36.426	126.524	96.143	95.624	121.777	297.562	310.574	22.346	81.521	25.275	272.491	274.804	128.994	81.865	64.9	21.407	265.174	238.507
20.34588	347.014	325.803	124.239	27.647	137.39	329.902	317.666	109.475	15.709	133.658	300.883	320.44	36.983	131.316	102.237	99.51	123.879	295.079	305.509	22.492	83.223	25.514	267.082	289.872	132.585	84.994	68.714	22.049	266.359	236.11
20.67927	332.919	316.495	135.148	28.81	150.148	320.099	308.184	117.127	16.261	142.735	289.755	311.043	38.255	139.528	111.09	105.541	134.867	282.844	302.572	22.231	87.494	26.276	259.544	274.061	139.14	90.639	72.445	22.178	264.231	227.704
20.84587	332.107	315.619	138.144	28.751	154.546	312.635	307.573	119.711	17.38	148.312	292.859	307.63	38.784	145.501	110.81	108.557	134.305	280.681	298.824	23.703	90.098	26.623	257.562	271.36	148.341	91.38	74.237	23.222	265.382	226.124
21.01263	327.01	318.711	142.21	29.754	162.535	308.511	307.916	124.006	17.637	150.832	290.854	305.711	39.987	151.972	115.077	111.477	144.584	279.049	294.902	24.476	93.276	28.313	253.124	267.093	150.03	93.871	76.012	23.737	259.426	220.283
21.17923	320.704	317.166	146.259	30.307	164.758	305.708	306.913	130.78	18.854	154.306	294.821	296.79	41.873	153.366	118.881	117.183	145.699	276.261	293.155	24.494	96.521	27.431	250.867	264.163	152.775	99.15	78.552	23.307	255.692	218.122
21.34592	317.429	323.497	151.21	31.326	167.182	307.267	314.758	129.474	18.833	157.626	298.558	290.294	41.971	165.764	120.293	121.031	149.1	281.872	284.28	25.547	97.212	27.933	251.084	257.799	157.689	99.728	78.962	23.693	252.942	216.243
21.51256	321.741	321.66	152.46	31.958	173.387	310.774	311.266	137.579	18.668	165.95	297.497	295.174	43.967	166.633	124.698	122.816	156.267	285.52	279.296	25.879	100.177	28.885	252.637	255.554	164.834	105.611	83.199	23.623	249.404	212.866
21.67933	323.335	327.835	161.264	32.783	184.331	308.561	316.439	140.973	20.06	173.749	299.525	297.575	44.474	169.618	131.729	128.62	163.548	286.781	282.728	26.649	106.619	29.108	255.536	251.668	168.364	107.128	85.951	25.247	243.349	211.684
21.84595	322.878	326.488	163.74	32.749	188.793	311.231	315.976	146.092	19.994	175.699	300.753	297.606	44.934	173.087	131.084	133.168	165.141	291.446	281.247	26.344	107.3	29.156	256.578	251.605	176.444	109.044	85.881	24.943	240.926	209.948
22.01262	326.073	328.369	166.72	33.684	185.739	312.18	319.423	145.86	20.869	176.044	303.317	300.517	45.45	177.37	135.86	136.387	168.325	289.221	281.968	27.779	109.176	29.802	258.101	250.858	179.16	111.296	90.316	25.068	240.65	209.216
22.17937	325.032	331.305	174.849	35.318	192.609	314.296	320.766	158.997	22.126	183.869	303.835	301.371	49.119	184.278	142.061	139.874	173.806	292.848	283.292	28.902	114.255	30.812	260.042	252.944	182.913	114.939	94.567	25.632	238.058	208.892
22.34602	335.159	339.172	177.481	36.233	203.366	320.99	322.168	164.432	22.527	189.304	307.011	306.234	49.319	192.86	147.982	140.646	184.047	295.967	284.751	30.104	117.631	31.069	261.586	253.888	190.094	117.542	94.91	26.976	237.257	207.405
22.51275	332.662	342.132	184.248	36.641	205.651	319.27	323.56	164.77	24.464	199.124	307.818	305.67	50.945	197.403	148.416	147.383	186.511	294.59	285.967	29.891	123.791	31.306	259.001	255.741	194.701	121.106	97.282	26.751	238.309	208.984
22.67936	331.49	335.301	188.478	38.356	211.482	315.583	322.303	169.4	24.921	206.87	309.19	304.041	51.888	201.376	155.161	150.841	189.769	300.592	290.625	30.605	121.877	32.049	264.46	253.969	201.017	125.593	102.083	26.837	237.823	210.127
22.84611	338.277	348.13	197.474	40.082	223.833	326.08	328.433	177.269	26.615	210.303	312.407	309.884	54.864	208.891	161.9	154.154	195.665	299.805	293.921	31.83	129.69	34.289	266.185	256.449	205.634	131.574	103.355	28.625	237.051	211.283
23.01272	338.892	339.101	202.769	40.116	223.012	325.612	330.163	177.824	27.034	209.872	312.122	312.776	55.8	218.283	165.81	156.248	198.749	297.624	295.299	32.359	134.442	34.351	267.34	258.1	207.312	132.324	106.435	28.598	236.989	213.089
23.17956	338.392	343.978	203.284	41.525	238.237	327.341	330.121	182.226	27.705	224.834	311.388	309.095	56.928	216.175	168.179	161.787	210.423	299.914	294.421	33.794	132.335	34.588	269.539	259.924	217.7	136.566	109.5	29.036	239.203	211.438
23.34623	343.182	342.39	210.977	42.346	235.681	329.559	329.219	190.035	28.664	224.514	311.779	312.719	58.746	228.207	172.13	164.885	212.648	303.572	294.384	34.475	138.417	35.867	270.142	259.53	221.067	139.502	113.927	29.084	239.448	215.348
23.51286	341.212	346.457	214.137	43.67	248.264	328.097	331.854	197.967	29.005	232.609	315.766	316.048	60.288	232.805	178.701	168.831	218.316	305.42	296.505	36.187	140.865	37.934	268.5	263.514	223.704	140.916	116.042	30.323	240.069	217.562
23.67956	346.91	346.371	219.578	44.929	248.636	330.388	333.085	204.381	31.038	239.195	319.631	317.566	60.804	233.321	182.452	178.051	224.043	305.735	300.113	37.018	146.506	37.275	269.789	267.093	228.744	144.438	120.051	30.838	241.072	215.415
23.84619	344.648	348.232	221.496	45.531	253.733	333.766	328.561	209.993	32.67	245.81	316.625	314.931	64.24	241.195	184.399	178.967	229.168	303.044	299.912	37.018	150.601	38.764	270.419	264.774	236.361	149.649	119.793	31.497	243.878	215.816
24.01278	346.035	345.926	230.507	47.582	265.31	334.324	337.22	209.586	32.598	251.322	316.443	316.324	66.629	248.822	193.502	183.551	232.877	303.927	302.107	37.927	151.903	39.241	274.629	265.981	238.323	156.134	125.768	32.976	244.923	218.411
24.17956	349.088	347.885	235.464	48.619	271.134	333.986	334.683	216.993	35.297	266.431	314.754	319.626	67.155	252.314	196.559	188.18	242.019	305.844	303.745	40.406	160.682	42.51	273.82	267.906	244.97	159.866	130.1	33.783	245.007	220.94
24.3462	350.887	345.072	235.415	51.063	277.999	334.214	333.103	220.272	35.638	266.739	322.617	316.021	69.186	260.358	200.535	199.131	240.239	304.402	305.013	42.196	161.535	41.429	275.198	269.289	248.121	163.388	133.459	33.877	246.326	223.354
24.5129	346.742	346.799	237.637	51.166	275.194	332.468	333.912	225.16	36.333	265.607	316.553	317.841	72.036	261.047	209.193	196.528	247.532	302.869	304.426	42.085	162.726	43.22	275.567	266.694	253.179	168.737	135.115	35.44	244.719	221.221
24.67962	346.338	345.226	250.416	53.348	283.197	334.625	330.766	230.037	38.339	267.457	311.7	317.136	74.347	263.758	211.429	202.132	244.115	302.471	306.241	43.26	168.296	43.031	272.767	269.813	252.768	171.268	137.804	34.36	249.461	222.974
24.84634	349.719	346.365	251.926	54.355	291.238	336.424	331.758	234.544	39.312	276.727	314.726	318.192	77.106	273.822	211.127	205.014	257.448	302.632	300.791	44.162	174.706	45.436	278.293	271.749	253.43	176.413	139.793	36.192	248.964	225.127
25.01297	348.515	343.727	257.604	55.932	300.673	335.277	330.726	237.928	41.406	284.67	317.593	320.63	78.54	276.576	225.839	211.639	264.474	308.196	305.523	45.768	177.172	45.522	274.565	272.036	260.657	177.016	145.414	37.741	248.219	224.955
25.17958	345.769	347.291	263.082	56.953	297.487	333.883	332.2	238.543	42.298	287.521	318.221	317.243	80.773	279.991	226.202	213.484	261.167	302.163	307.123	47.804	180.198	46.748	277.233	270.782	258.362	183.627	146.111	37.849	249.406	224.23
25.34627	347.672	346.594	265.256	59.162	301.571	329.902	330.478	247.575	43.106	293.378	313.438	319.439	83.34	285.803	229.441	215.418	267.899	303.515	309.627	48.431	185.061	47.306	275.976	271.026	257.873	185.316	151.105	37.692	248.914	229.618
25.51295	347.116	343.08	266.176	60.564	304.392	331.906	331.684	246.508	45.049	298.008	314.124	320.767	85.329	281.854	234.339	222.022	267.356	304.312	306.406	49.179	189.453	49.67	276.173	273.045	261.198	192.824	157.142	40.026	253.102	230.218
25.67983	348.365	348.024	270.352	63.215	314.971	331.29	331.814	252.859	46.615	300.787	314.391	319.289	89.134	283.143	238.768	226.416	265.431	304.832	306.819	50.909	191.887	50.6	280.128	273.215	257.779	192.793	159.684	40.841	252.029	228.713
25.84633	349.144	346.4	273.695	64	304.987	332.993	334.431	254.318	47.817	303.965	313.532	316.993	92.558	286.178	243.671	225.01	267.337	307.768	305.696	52.05	195.67	51.735	278.808	273.335	258.065	195.205	160.768	41.204	254.071	229.818
26.01296	345.519	345.897	273.759	66.102	314.316	333.408	330.808	259.909	49.343	298.353	312.721	318.586	94.824	280.453	243.223	229.122	265.853	308.736	307.403	53.213	197.33	51.808	273.398	276.114	252.836	201.161	166.1	42.737	254.455	230.491
26.17978	353.419	352.273	277.621	67.461	309.936	329.369	333.651	259.695	51.673	305.577	316.733	317.447	97.209	283.114	248.294	233.406	266.682	306.303	306.957	55.318	201.032	53.638	278.121	276.739	253.459	207.157	169.389	44.021	254.7	232.957
26.34637	347.396	347.312	276.704	69.612	310.366	333.327	335.286	266.607	52.476	303.742	318.339	319.54	102.142	281.508	253.514	237.306	264.732	305.844	305.551	56.494	204.101	55.76	278.007	275.707	252.885	205.493	171.626	44.796	254.987	232.412
26.51298	345.908	349.521	277.618	71.387	304.071	333.194	333.687	261.62	54.317	298.209	317.312	319.484	102.494	281.74	253.32	239.155	262.355	306.652	304.551	58.865	207.381	56.288	275.516	273.221	247.871	207.632	176.631	46.215	255.016	230.648
26.67976	348.342	346.114	277.761	72.905	302.095	333.366	334.632	265.772	56.121	297.465	317.484	316.821	104.126	275.469	258.646	239.298	262.412	306.594	306.842	60.325	213.881	57.977	277.835	274.395	245.38	208.234	180.497	46.043	255.732	233.082
26.84645	350.812	354.769	276.892	74.173	303.79	334.255	334.32	261.75	58.658	293.882	319.539	319.048	108.909	279.103	261.414	242.422	256.411	307.378	307.123	61.327	214.723	58.896	278.322	275.022	248.792	211.906	181.668	48.249	255.681	232.224
27.01304	351.718	353.298	278.835	75.797	296.571	332.609	337.288	267.533	60.573	294.253	317.773	317.196	114.011	276.723	261.753	243.039	257.32	308.501	307.736	63.921	215.188	61.262	276.43	276.511	246.516	212.512	184.102	48.207	256.959	233.758
27.17981	351.065	351.215	278.292	77.799	299.657	338.097	336.185	266.445	60.174	292.032	316.909	315.102	113.742	277.422	261.008	242.373	256.681	306.036	304.605	65.09	217.097	62.251	278.836	274.542	248.252	212.059	187.911	49.719	255.594	232.55
27.34637	352.924	352.56	276.232	80.717	304.32	339.614	335.985	262.096	64.751	296.18	319.769	316.933	116.545	278.996	261.695	240.914	260.085	309.812	309.182	65.863	221.445	62.909	276.948	276.488	248.738	212.975	190.286	51.55	256.024	234.753
27.51315	353.897	351.779	275.568	82.818	303.162	337.108	338.377	266.014	64.557	294.682	322.731	320.865	122.437	281.739	263.129	243.641	262.68	311.051	307.965	67.389	221.693	66.134	276.545	275.737	253.681	211.165	193.474	52.363	257.59	234.847
27.67978	348.01	354.084	281.058	85.424	306.902	339.848	338.795	264.546	67.577	295.376	318.79	319.902	124.365	281.34	264.548	242.06	269.488	310.311	310.494	69.157	223.637	66.778	278.923	275.57	253.093	210.75	194.868	52.87	255.543	233.353
27.84651	350.839	354.021	281.736	86.543	305.968	337.962	337.05	264.258	68.906	297.698	324.08	316.302	127.94	279.543	259.736	238.954	265.65	309.995	307.516	70.446	220.364	67.689	274.806	272.632	252.919	206.132	195.198	55.103	256.143	233.592
28.01308	354.497	356.308	280.234	89.331	307.642	341.167	340.855	263.761	69.17	300.241	321.187	320.04	131.291	285.428	265.605	239.796	266.437	310.091	310.108	73.679	219.342	69.518	273.724	276.236	252.351	207.097	199.358	55.08	257.233	232.261
28.17999	354.421	357.517	284.597	91.52	313.908	339.774	340.262	266.15	72.08	310.813	324.553	320.863	133.906	286.658	262.77	237.397	271.17	311.132	312.362	73.429	219.671	71.613	270.264	274.205	253.987	205.13	198.995	56.886	253.869	228.291
28.34647	355.069	356.708	284.451	94.116	317.686	341.477	343.681	271.575	76.108	313.388	327.338	323.847	138.544	291.032	266.11	241.383	270.823	311.653	315.118	76.82	219.821	73.891	269.661	276.919	255.062	205.446	201.8	57.847	253.028	226.161
28.51332	352.699	356.878	288.377	97.106	313.992	340.287	344.224	270.995	76.765	310.14	323.577	322.545	142.594	287.823	262.078	238.668	271.187	312.242	312.553	78.989	216.611	74.169	273.3	276.124	254.552	202.526	196.807	59.137	251.361	221.69
28.67988	356.79	356.517	287.631	98.984	320.655	340.95	341.807	273.158	80.105	308.148	328.34	321.57	145.47	291.422	262.783	242.493	266.527	311.484	314.349	80.312	215.881	76.607	275.695	277.064	258.956	203.213	199.411	60.715	250.821	220.828
28.84652	357.449	361.574	292.483	102.235	315.936	343.117	343.748	275.264	82.823	318.641	327.125	326.434	150.077	291.544	265.884	244.368	273.141	314.103	315.99	82.486	216.442	78.27	280.407	277.862	260.187	204.93	200.423	62.029	247.583	220.119
29.01342	358.816	358.544	292.313	104.18	316.858	344.49	346.86	277.154	84.872	315.313	325.172	326.794	152.892	295.904	269.605	244.748	271.58	311.513	314.32	84.194	217.622	80.289	280.804	276.636	256.758	203.584	197.185	63.798	244.684	221.057
29.17994	357.866	360.619	291.056	108.433	319.606	343.68	345.309	276.81	88.415	314.033	325.299	325.808	157.789	290.282	269.803	245.821	272.776	314.46	315.048	86.842	217.372	82.168	286.887	273.637	257.206	204.927	195.189	64.646	243.642	223.409
29.34657	363.355	359.657	293.968	109.632	324.023	347.687	346.717	279.923	89.782	317.368	326.77	330.077	158.344	293.534	272.859	247.974	274.32	312.027	319.03	87.648	219.078	83.03	286.513	272.84	260.84	206.296	195.244	66.395	244.456	225.652
29.51324	362.435	360.105	291.341	112.945	327.716	345.136	342.625	281.293	91.699	317.802	324.785	329.263	162.186	295.051	275.942	251.132	276.688	313.204	316.647	89.869	220.427	85.451	286.116	277.149	261.232	207.611	194.904	67.529	244.641	226.95
29.68002	363.792	356.66	295.283	115.492	322.622	347.46	343.291	281.092	95.48	317.727	324.982	331.777	167.877	296.401	278.427	253.654	277.084	314.218	318.819	93.201	221.5	88.042	284.75	275.548	261.758	205.302	194.281	69.8	245.183	232.634
29.84655	358.449	355.574	291.968	119.406	326.393	345.06	340.005	279.921	95.794	314.499	323.382	330.777	171.391	296.344	273.056	249.054	273.513	313.36	319.247	94.144	219.242	89.242	287.264	278.377	260.244	204.873	193.023	70.8	246.84	238.405
30.01327	358.841	356.822	295.54	119.038	325.117	344.021	341.194	279.806	99.315	315.418	324.823	331.106	173.526	296.948	279.228	251.501	277.797	313.996	318.234	97.483	222.851	92.839	286.895	279.405	262.722	205.618	193.426	72.194	249.341	240.394
30.18	357.473	356.622	295.055	123.799	326.118	343.99	341.077	281.721	103.084	319.637	326.063	330.521	176.62	297.79	280.404	254.273	279.681	314.132	317.249	99.39	222.561	93.118	285.616	282.524	262.012	205.48	194.291	74.035	251.904	242.677
30.3468	354.88	358.091	300.294	128.132	329.601	342.968	343.919	281.95	105.562	324.115	326.49	329.12	181.071	300.461	278.145	249.932	278.562	316.608	317.25	102.562	224.352	96.062	286.566	282.154	262.826	206.313	195.126	76.371	256.001	243.658
30.51342	355.012	360.023	296.369	131.471	327.661	341.62	343.852	282.407	108.804	320.191	329.882	323.19	186.216	292.804	281.743	252.787	279.226	318.883	314.861	104.943	223.851	97.726	286.952	283.864	262.779	204.389	194.026	76.452	258.744	242.194
30.68007	354.563	361.398	296.166	133.238	325.736	340.807	348.144	283.148	109.221	321.621	332.594	324.51	186.689	296.218	280.109	251.998	278.002	319.876	314.663	106.145	221.647	99.243	287.741	281.289	262.096	205.953	194.844	78.156	261.811	243.95
30.84683	358.531	366.92	300.691	137.273	328.121	344.734	351.862	286.098	114.584	323.442	334.931	324.829	189.407	298.334	282.978	253.758	275.904	323.515	316.305	108.315	225.221	101.957	289.993	283.811	265.13	208.884	197.352	80.214	263.061	242.334
31.01332	363.009	372.518	298.748	141.958	330.689	349.437	354.567	284.068	116.354	324.545	338.226	329.377	191.977	296.339	280.349	253.024	279.393	327.8	317.908	112.351	224.667	103.618	292.319	285.302	264.143	206.227	195.126	82.239	265.19	239.937
31.18018	363.811	374.093	300.695	144.105	325.508	351.756	358.031	286.444	118.529	323.772	343.092	329.95	198.045	298.858	282.439	255.371	277.532	327.743	321.114	114.012	225.011	106.538	293.521	283.757	262.425	208.746	195.956	84.185	267.222	239.622
31.3468	366.803	376.466	296.024	145.153	328.972	352.617	360.129	282.721	122.451	319.601	345.058	332.604	202.161	293.966	283.08	253.016	280.485	330.507	324.985	116.053	224.91	106.895	294.14	284.602	263.059	207.183	195.246	85.176	266.37	240.37
31.5134	369.98	381.272	300.529	150.071	329.777	356.804	365.665	286.935	125.617	321.445	348.391	334.721	202.513	297.641	283.82	255.429	276.267	333.909	327.608	120.75	228.017	110.87	298.578	286.655	267.158	208.668	196.882	87.76	267.37	240.848
31.68019	373.242	384.796	299.528	153.696	326.836	362.587	370.792	285.217	128.756	319.531	351.42	341.357	207.817	295.324	284.166	259.003	280.363	340.17	330.091	123.563	227.712	113.109	300.62	291.185	267.638	210.649	195.997	89.85	268.051	242.327
31.84677	380.932	385.401	302.891	157.768	326.251	363.276	368.971	283.38	130.759	321.061	354.076	343.347	209.086	294.154	285.779	254.797	281.054	339.034	331.705	125.989	225.613	115.141	299.656	289.872	264.336	208.223	195.604	88.425	265.129	240.743
32.01357	381.272	389.464	302.813	159.247	328.141	365.61	373.345	287.531	133.872	321.568	356.088	346.008	211.184	298.744	283.899	257.632	280.881	342.771	335.97	127.608	227.73	116.5	299.847	292.516	263.828	208.202	197.158	91.113	267.222	242.456
32.3469	383.361	393.016	301.728	165.105	332.275	368.299	375.205	285.185	139.13	325.354	360.176	350.265	214.223	297.346	282.469	256.937	280.823	344.248	339.112	129.905	228.37	119.912	305.18	293.379	266.626	209.493	197.534	93.775	265.697	242.674
32.51355	387.025	394.645	298.434	167.806	331.691	375.171	375.721	283.495	141.143	322.684	361.069	350.932	218.197	300.719	286.389	260.609	281.711	347.58	343.27	132.847	227.93	121.996	306.145	296.867	266.919	211.323	196.7	95.607	266.02	242.885
32.84701	394.481	397.606	296.883	174.227	334.348	377.803	385.551	284.065	148.559	326.821	366.979	356.086	222.941	301.378	284.83	258.446	278.368	353.523	347.157	138.467	229.796	125.707	308.273	301.927	266.751	212.591	196.827	97.773	268.004	244.138
33.01353	392.888	402.679	304.295	179.297	334.557	379.091	388.937	286.555	151.001	325.216	367.429	360.73	222.591	301.509	286.097	259.308	282.942	356.385	351.263	141.471	229.169	127.732	310.819	305.066	266.274	212.374	198.095	100.382	268.925	245.967
33.18028	398.511	404.837	300.77	181.429	334.634	382.49	387.637	287.98	153.961	330.622	372.524	363.888	225.857	304.007	284.716	257.188	283.199	357.553	350.186	144.784	231.453	130.822	310.646	304.899	267.495	210.705	198.627	102.346	270.748	247.053
33.34697	398.111	402.922	299.713	183.287	335.978	384.176	391.496	290.152	158.505	327.393	374.21	367.689	224.17	302.921	286.888	255.53	280.912	358.839	353.73	147.213	231.053	132.452	311.046	304.356	266.723	211.677	198.827	102.803	270.205	249.339
33.5136	403.295	408.852	301.118	188.368	336.804	389.014	392.049	288.727	161.13	330.356	375.038	367.284	225.644	304.106	284.807	257.915	282.312	361.197	357.672	150.412	231.39	136.189	313.84	307.546	269.141	213.771	200.78	105.412	271.392	248.207
33.68032	404.875	412.72	302.722	194.086	339.678	390.105	394.629	289.759	165.104	336.001	378.986	372.259	225.166	305.457	286.869	259.852	284	362.077	358.872	153.371	232.917	137.945	314.252	308.756	269.049	212.86	201.9	107.562	272.101	248.141
33.84692	406.327	413.742	305.35	196.061	341.237	393.59	398.341	289.585	168.136	333.501	376.068	373.747	227.217	305.078	289.239	257.743	285.687	365.544	362.248	155.044	229.874	141.308	316.385	309.92	270.628	214.486	201.724	108.101	271.735	250.524
34.01368	409.668	412.649	306.007	199.861	342.747	394.575	396.144	288.14	171.846	335.358	379.548	371.897	225.665	302.685	290.063	259.493	281.742	364.19	360.507	158.266	229.362	142.662	315.377	310.071	265.906	213.68	200.316	109.573	270.873	250.132
34.18039	410.049	418.374	307.94	204.692	343.965	393.717	400.634	289.978	173.651	334.041	381.925	375.434	226.191	306.43	289.342	258.425	285.055	367.675	364.819	161.486	232.014	145.042	315.721	313.891	269.558	214.702	200.166	112.657	276.04	253.491
34.34702	410.143	420.042	306.715	206.38	343.637	396.809	401.327	293.353	179.226	335.853	383.499	377.864	225.456	308.552	289.288	259.96	287.886	368.156	368.364	165.19	232.111	147.571	318.648	316.788	270.324	215.535	201.514	114.464	274.777	253.112
34.51374	414.192	421.031	306.397	211.292	347.022	398.831	403.205	292.75	182.337	340.813	386.096	381.234	224.334	307.601	290.599	262.311	284.398	369.675	367.933	167.029	233.5	149.785	319.121	314.377	269.215	215.13	200.423	116.171	277.611	254.005
34.84715	415.736	419.404	309.754	212.819	345.212	403.513	407.778	294.275	183.865	340.279	387.879	381.84	224.014	306.251	290.355	259.745	285.687	372.779	372.286	172.089	235.393	152.576	321.59	316.44	269.856	215.116	203.296	117.538	278.341	255.328
35.01371	421.884	424.352	308.153	218.253	348.529	402.484	408.379	295.534	188.126	340.765	389.251	386.044	223.785	309.368	295.016	260.031	289.948	373.208	371.599	173.319	236.337	153.519	319.646	316.354	271.371	217.289	203.897	120.055	278.685	253.812
35.18045	420.036	424.42	311.39	223.094	350.377	403.55	408.532	295.481	190.936	342.58	389.113	384.245	223.106	310.034	297.883	263.971	290.494	376.266	373.147	175.542	234.49	156.511	323.406	319.169	271.738	216.408	203.616	122.209	278.938	256.094
35.51376	422.399	428.498	313.958	227.261	352.19	408.461	414.356	299.509	197.936	343.654	393.77	387.446	224.014	311.513	297.962	263.119	289.805	378.928	375.86	181.011	234.164	159.439	323.764	319.014	268.197	217.89	203.783	124.23	281.03	257.759
35.68054	423.919	427.844	313.231	231.273	353.84	409.841	414.417	298.526	200.775	345.027	397.389	389.667	222.741	311.696	297.72	264.762	288.943	378.53	378.795	183.195	233.854	162.575	324.707	319.103	265.808	216.878	205.029	127.582	282.98	257.456
35.84727	425.824	428.834	314.013	232.156	352.1	409.896	411.896	299.881	203.629	345.642	392.372	390.197	222.377	314.753	296.757	263.438	289.965	378.392	379.579	186.381	236.075	164.145	325.206	321.35	265.886	219.233	204.155	129.12	281.789	259.444
36.01388	427.295	432.361	316.091	234.372	352.34	411.085	413.198	298.905	206.587	344.657	396.648	391.391	224.996	311.403	298.093	264.158	289.734	381.105	380.459	188.925	235.92	166.067	326.362	321.594	266.863	216.229	204.064	129.308	281.393	259.878
36.18058	432.693	433.531	316.204	236.532	350.896	412.185	416.932	299.698	206.606	347.399	397.589	395.241	224.999	313.868	299.635	263.504	290.572	380.503	380.196	189.426	238.713	166.291	328.108	325.048	270.067	216.792	205.172	131.155	285.009	261.029
36.34735	433.722	435.046	317.89	239.219	351.668	415.386	414.389	302.099	210.75	347.913	399.332	394.297	225.799	313.839	299.72	266.42	289.772	383.16	383.768	191.712	238.856	168.749	328.794	325.248	274.211	220.051	205.086	133.041	288.182	262.886
36.51389	430.493	435.613	317.56	237.46	347.14	412.518	416.084	302.289	210.843	346.027	396.179	395.575	227.006	315.237	300.533	264.456	291.042	382.048	381.018	194.552	237.378	168.594	325.191	323.879	272.467	218.159	204.167	134.192	285.08	262.57
36.68061	430.065	437.467	319.443	241.197	347.083	414.429	417.396	302.375	211.756	344.344	399.431	397.03	228.832	313.212	301.303	264.656	293.125	384.644	383.015	195.094	236.209	168.993	328.842	326.532	272.781	216.505	205.165	135.532	287.989	261.2
36.84724	434.01	437.507	319.907	241.217	347.5	419.757	423.536	303.656	214.151	343.396	401.634	399.228	227.903	313.429	304.711	266.866	292.293	386.964	387.471	195.654	236.594	170.507	330.456	326.392	277.777	219.462	206.07	137.757	287.75	265.023
37.01392	435.249	441.431	318.483	242.006	345.879	419.86	422.891	303.121	213.394	342.956	403.953	401.492	230.477	312.63	304.684	266.254	293.198	385.732	385.276	196.344	240.214	169.927	330.15	328.262	278.244	221.044	206.509	139.2	287.526	265.776
37.1806	434.964	439.746	320.368	240.977	343.393	421.717	422.405	305.064	214.965	340.641	404.725	402.206	230.163	314.572	307.684	267.882	294.484	387.789	388.076	196.515	237.757	170.899	331.15	329.177	279.215	219.844	207.966	140.143	290.84	264.776
37.34734	436.907	440.603	318.425	241.52	344.393	421.202	425.319	305.607	215.394	339.327	406.353	403.634	229.22	314.972	307.627	266.711	293.427	388.303	389.476	196.429	238.842	169.813	331.835	328.548	277.929	218.616	207.795	140.714	290.554	268.119
37.51397	440.977	439.954	316.367	242.146	345.514	424.748	425.554	304.12	212.477	338.775	407.421	406.13	230.086	313.639	308.725	266.803	291.896	390.513	390.368	195.223	238.838	169.613	332.789	328.781	278.404	216.808	207.393	140.918	289.665	268.08
37.68053	440.399	445.329	315.987	244.478	347.766	422.559	428.493	305.773	214.751	339.614	408.138	406.158	230.573	313.065	310.759	267.502	293.25	391.436	391.54	196.278	241.828	168.389	336.849	330.631	276.505	218.141	209.159	142.825	293.385	269.762
37.8474	442.221	443.117	312.854	242.006	347.879	423.402	427.348	304.092	214.28	340.299	408.496	405.434	231.677	313.372	308.227	269.997	292.17	391.16	390.904	194.972	238.757	166.213	334.235	332.034	279.358	216.53	207.423	143.057	293.811	267.719
38.01393	441.707	442.431	314.597	241.006	349.565	423.974	427.605	303.407	213.023	341.013	407.639	408.092	232.248	314.258	310.599	267.711	291.798	390.646	394.133	195.001	239.928	165.727	334.664	331.948	279.758	214.502	207.881	142.714	293.326	272.176
38.18079	442.551	445.965	314.903	241.423	351.061	426.732	428.003	302.885	213.189	345.153	410.568	409.103	233.546	314.029	309.178	270.573	294.644	392.94	393.766	193.949	240.78	165.569	337.342	332.948	281.047	214.097	208.392	143.592	295.71	272.676
38.34735	442.973	445.986	315.75	241.54	355.754	428.908	429.976	302.471	211.642	349.481	411.263	409.139	233.898	317.564	311.68	270.668	297.559	394.711	396.326	193.151	242.042	164.64	336.331	334.807	279.704	213.515	209.868	143.274	295.479	275.201
38.51415	442.615	447.573	317.297	243.69	358.369	426.925	433.485	303.418	210.758	348.446	411.505	412.017	233.053	316.319	310.205	272.259	295.251	393.609	398	192.129	237.434	163.158	339.407	335.195	280.802	214.3	208.408	142.838	295.875	273.17
38.68073	446.393	448.059	315.388	243.334	357.194	428.079	432.316	301.225	210.976	351.718	410.128	409.752	234.738	321.351	309.687	269.554	296.068	393.37	396.851	191.85	238.682	161.556	336.347	334.685	282.124	214.858	208.444	141.274	296.015	272.973
38.84731	445.763	447.915	319.119	243.66	360.496	427.879	433.738	302.053	211.497	350.659	411.716	411.54	235.439	321.629	309.178	271.462	298.573	395.866	396.347	191.512	239.232	162.07	339.808	338.34	283.37	214.011	208.22	140.007	296.57	274.77
39.01412	447.941	450.723	320.958	243.675	362.554	429.378	433.511	304.642	212.975	352.675	410.937	414.343	234.718	321.995	308.374	272.85	298.156	399.234	397.26	191.921	239.335	160.981	340.897	336.394	283.747	215.488	208.084	139.762	297.311	276.777
39.18063	447.71	449.147	321.19	245.58	361.432	430.331	433.371	305.909	213.649	357.463	412.765	414.393	235.487	324.993	310.548	273.433	297.941	398.589	398.63	191.384	241.899	160.095	340.351	337.285	282.72	217.391	209.152	138.458	299.196	278.265
39.34746	447.71	453.383	323.538	247.927	363.607	432.65	434.373	307.139	214.708	354.228	414.168	414.135	234.599	325.422	308.201	272.946	300.46	401.795	400.061	191.012	240.525	159.981	343.099	339.689	282.233	217.906	208.98	136.655	297.249	278.294
39.51419	450.855	450.657	326.498	246.556	366.531	432.404	434.533	308.26	213.935	360.028	416.737	415.186	235.904	328.369	307.152	273.534	301.973	398.924	400.137	191.288	243.017	159.796	343.696	337.558	282.341	220.88	209.782	135.306	300.236	279.098
39.68077	446.441	452.663	329.306	249.708	368.136	433.149	437.055	312.559	215.11	360.286	417.425	416.877	236.649	330.175	308.871	275.712	302.432	399.182	403.405	191.632	244.478	161.287	343.438	342.258	285.58	222.428	209.266	135.306	301.01	280.073
39.8475	452.525	452.7	329.754	248.575	369.288	434.908	441.562	313.696	216.643	363.935	418.644	418.24	235.291	332.653	309.577	274.082	304.861	402.844	403.22	193.239	246.182	160.724	345.252	340.348	283.116	223.682	208.371	133.659	301.666	282.163
40.01413	451.78	454.477	331.788	250.953	372.239	435.223	439.184	311.776	216.814	361.557	419.16	416.979	234.546	333.398	310.064	275.543	305.634	403.274	404.738	193.726	243.919	161.153	344.65	341.465	284.807	226.117	208.428	133	300.721	280.989
40.34753	453.865	456.045	333.626	249.37	371.068	439.332	439.485	316.299	216.976	363.576	419.543	420.114	237.068	334.222	312.183	276.82	307.679	403.822	405.379	193.544	245.859	161.535	344.84	341.562	287.5	226.588	207.889	133.15	303.317	282.918
40.51418	457.521	458.01	334.376	251.69	374.147	436.483	441.625	315.761	217.003	366.117	420.663	421.062	234.492	334.448	313.767	278.287	306.832	404.096	404.578	193.06	247.606	161.21	346.949	344.305	286.496	228.292	207.445	132.781	302.277	285.266
40.68103	454.831	457.155	335.115	252.209	370.959	435.931	438.944	320.29	219.075	366.959	418.933	419.244	235.956	334.827	313.451	275.949	307.109	404.436	406.201	195.39	247.182	160.429	347.672	344.633	287.3	228.592	205.236	132.116	303.837	283.277
40.84768	458.152	458.12	337.828	252.894	376.54	439.736	441.757	320.037	220.066	368.834	422.284	422.454	236.098	338.406	316.611	279.024	311.839	406.054	408.292	195.146	248.835	162.252	348.033	344.608	290.63	226.872	207.45	132.04	304.964	286.428
41.18098	457.739	458.001	340.298	252.901	375.992	438.891	442.107	324.211	219.508	369.894	421.968	423.512	237.497	338.211	319.118	278.809	313.857	406.025	407.575	195.932	249.535	161.669	349.779	344.875	290.222	229.212	205.678	132.914	304.589	289.097
41.3476	458.026	460.293	340.269	255.107	379.631	443.618	444.141	325.127	220.367	371.241	422.713	425.059	237.898	339.644	318.574	280.643	312.31	408.202	410.239	196.19	247.644	162.414	351.383	347.425	289.936	227.55	208.514	132.255	306.337	287.75
41.51431	458.594	462.382	342.078	255.816	378.785	442.739	444.644	326.357	220.981	374.302	427.365	425.324	237.309	338.745	323.533	280.894	315.438	407.675	413.2	197.761	251.156	162.702	351.779	348.5	291.404	229.84	207.551	133.221	305.617	290.814
41.68098	459.102	461.999	342.687	253.967	379.466	443.126	444.334	324.944	221.321	369.314	421.81	422.579	235.487	339.763	323.544	279.53	312.998	407.749	410.366	196.279	249.428	161.956	352.202	347.991	286.899	229.099	207.52	132.046	306.638	290.688
41.84767	455.566	462.582	341.513	252.216	378.354	441.168	444.577	326.634	220.516	374.019	425.186	425.01	237.696	342.532	324.602	282.022	314.238	407.877	409.707	196.654	249.68	162.347	353.043	348.52	291.477	228.566	206.878	131.649	307.087	291.195
42.01436	457.61	461.648	343.294	255.638	379.571	441.228	444.026	327.593	221.602	373.145	424.051	426.73	235.044	344.03	324.24	282.028	313.684	407.994	410.516	196.832	250.82	162.413	352.423	347.399	288.928	228.875	209.174	132.22	306.484	290.307
42.18114	460.003	461.328	344.68	253.971	381.911	442.647	445.304	328.264	221.104	375.652	422.724	425.489	236.74	339.138	325.168	282.141	313.665	409.658	409.703	197.488	251.065	162.089	354.331	349.076	291.213	228.998	211.779	132.66	309.972	293.08
42.34779	459.837	460.392	345.406	254.325	377.63	444.311	444.883	329.02	222.629	372.802	425.564	425.074	235.415	341.347	325.924	283.969	316.195	411.334	411.373	198.459	251.134	163.012	353.422	349.311	292.268	231.387	212.057	131.963	309.453	293.96
42.51443	462.605	464.845	346.377	254.982	382.454	444.596	447.966	330.533	225.313	373.744	426.192	426.444	236.757	343.859	328.75	284.283	316.195	411.619	415.683	200.458	251.505	163.498	355.421	351.224	294.181	229.474	214.483	132.762	310.709	296.729
42.68111	460.85	465.314	346.271	254.017	383.827	445.588	449.324	330.716	223.805	376.812	428.056	429.534	237.806	343.375	330.697	284.739	315.85	414.074	414.92	199.63	253.906	164.095	356.832	353.239	292.15	232.441	215.54	132.639	311.918	295.798
42.8479	464.86	465.787	349.631	256.837	384.338	445.738	448.051	333.302	224.913	377.712	428.105	429.184	238.898	343.459	332.689	286.224	318.365	413.618	417.11	199.772	252.476	165.01	358.703	353.307	295.95	231.387	215.025	133.761	312.764	299.726
43.01443	464.942	466.525	348.249	255.685	384.138	447.701	450.615	332.832	224.245	377.279	430.205	430.914	239.367	345.962	333.649	288.423	318.033	413.541	415.842	200.029	254.52	164.431	359.156	353.93	293.954	231.739	216.919	133.831	313.912	300.79
43.18117	466.059	467.956	351.429	256.951	384.966	445.909	449.935	335.1	225.712	378.14	431.587	432.353	238.812	346.228	334.345	289.735	318.736	415.359	418.766	201.2	255.587	165.753	359.845	356.305	295.865	233.613	217.937	133.904	315.533	300.811
43.34798	466.678	468.46	351.625	256.663	387.136	450.602	451.834	336.15	225.108	378.499	433.439	432.692	239.648	347.23	336.456	289.511	321.855	417.846	419.276	201.315	257.042	165.813	361.264	355.919	297.901	232.159	219.309	134.143	317.411	302.434
43.51446	468.904	473.258	352.644	258.282	388.537	451.883	453.972	339.71	226.555	381.067	434.4	434.424	239.804	348.878	337.503	291.284	321.096	418.743	419.694	202.373	257.719	166.376	361.89	358.03	299.162	233.283	218.033	135.413	316.933	305.9
43.68118	470.164	470.26	350.74	257.263	388.622	450.602	451.576	339.921	224.851	380.327	432.439	434.434	238.991	348.972	339.399	291.854	319.941	418.846	418.676	202.286	257.728	166.47	361.578	357.177	299.158	234.93	220.481	135.143	318.383	305.805
43.84789	468.904	469.914	352.186	256.395	389.994	451.797	453.858	338.024	226.498	381.667	434.343	437.654	239.889	349.85	339.647	293.056	324.011	416.171	420.951	202.887	256.661	167.148	365.148	358.487	300.162	236.913	219.948	134.756	317.762	306.443
44.0147	471.868	473.19	355.015	257.363	391.174	454.715	455.294	340.219	227.465	383.767	436.056	437.111	241.024	352.694	340.825	295.363	324.175	419.039	423.667	203.093	259.609	168.933	366.943	361.155	302.504	237.354	220.297	135.523	319.929	308.073
44.1812	471.92	472.21	355.703	257.876	392.64	457.855	454.222	340.589	227.864	384.304	437.66	438.401	242.41	352.043	340.856	295.86	324.328	422.741	423.926	203.583	259.697	168.939	365.134	362.579	299.795	237.332	220.931	136.137	320.642	309.536
44.34784	470.894	471.157	354.872	257.821	392.377	454.744	458.157	342.481	226.749	384.11	436.256	436.997	243.172	352.294	339.822	294.933	326.294	421.186	422.665	204.296	261.127	168.646	365.11	363.761	301.817	235.579	221.529	135.38	320.416	311.71
44.51455	472.466	474.963	355.282	258.517	394.415	455.423	458.066	342.146	228.734	385.481	436.58	437.322	242.798	353.483	342.785	297.261	324.373	420.437	424.393	203.668	259.649	168.603	367.915	364.644	303.287	238.065	223.241	136.41	320.863	312.62
44.68124	472.18	475.392	354.365	257.829	392.237	454.735	458.266	343.178	227.244	383.561	439.474	438.153	241.766	352.91	342.498	298.263	322.281	423.588	425.511	204.212	261.855	168.345	366.483	364.444	301.31	236.289	221.35	135.923	321.178	314.396
44.84793	475.701	477.307	357.437	258.284	395.299	456.765	458.184	342.603	228.759	385.434	439.136	438.731	241.683	353.22	343.345	298.331	326.961	424.076	426.494	206.235	261.034	168.966	370.438	364.453	304.193	238.258	221.88	137.167	322.409	314.934
45.01456	471.597	472.687	356.201	257.366	395.836	457.178	460.087	342.862	228.875	386.674	439.622	441.341	242.132	351.92	343.196	299.581	325.657	422.86	425.572	204.536	260.571	169.16	368.686	365.292	303.546	237.878	223.425	137.268	322.926	315.644
45.18139	473.638	474.127	357.548	258.057	395.827	456.127	457.685	342.461	227.7	387.281	439.132	440.018	242.953	355.097	344.137	299.395	325.1	423.425	429.298	205.363	261.4	169.842	370.15	365.441	304.334	239.678	222.014	137.742	322.295	317.3
45.34798	474.412	473.037	357.806	258.946	394.422	457.647	459.004	341.256	228.13	386.364	441.254	438.727	244.1	354.81	344.596	300.57	324.469	424.917	426.775	205.019	263.006	169.613	368.917	366.703	303.674	239.821	222.645	137.369	323.843	317.93
45.51466	477.511	476.101	358.853	258.265	394.52	458.923	459.853	344.422	229.86	387.246	440.408	441.871	243.997	353.169	344.846	301.658	325.31	425.901	428.944	205.371	264.719	170.496	373.137	367.414	305.279	239.768	222.673	138.33	323.835	318.11
45.68129	475.24	477.708	357.39	257.832	398.15	457.936	460.967	343.273	228.279	388.018	440.814	440.927	243.492	356.081	344.652	301.444	327.363	426.344	429.869	204.629	262.512	169.957	370.668	368.56	303.944	238.943	224.145	137.741	325.504	316.424
45.84799	474.727	476.247	360.227	260.16	397.871	459.104	458.511	344.364	229.373	386.561	441.467	442.698	244.07	353.563	346.274	300.494	326.16	426.492	430.029	205.711	264.712	170.029	372.589	369.426	306.497	240.85	223.643	138.459	326.503	319.362
46.01466	474.816	473.731	358.52	259.205	397.824	459.09	461.361	344.754	228.762	387.716	441.995	441.218	243.457	355.23	345.449	303.392	327.524	426.711	429.894	206.132	263.86	171.353	370.924	368.226	307.528	239.469	222.553	138.244	325.734	318.178
46.18134	475.587	480.265	359.932	260.266	398.534	457.78	463.675	343.694	228.961	391.296	444.1	441.829	243.969	356.685	346.698	303.054	328.183	427.396	429.476	206.143	265.566	171.342	374.284	370.258	308.426	240.806	224.774	138.876	328.581	319.749
46.34808	476.85	476.62	360.593	259.892	400.056	459.79	460.518	346.536	231.516	389.832	442.406	444.614	245.089	355.422	347.186	302.451	329.847	428.688	430.452	205.827	263.413	170.911	373.71	368.335	306.646	240.719	223.511	138.301	328.466	319.691
46.51461	474.092	476.014	363.068	260.036	398.89	460.873	462.983	344.988	231.259	391.267	445.256	442.61	245.476	357.874	346.994	305.571	330.064	428.96	433.562	207.499	266.235	172.328	376.27	372.556	307.583	242.596	224.035	139.092	328.845	320.479
46.68131	476.362	477.423	362.832	262.619	399.883	463.321	461.293	347.799	232.693	391.64	443.325	444.47	245.146	357.259	348.219	304.891	329.417	429.348	433.237	206.717	267.346	172.088	373.71	372.354	307.651	241.236	225.951	139.277	330.475	322.189
46.84805	477.627	479.059	363.651	263.286	402.583	462.419	463.985	350.051	232.151	394.947	446.615	446.21	247.877	359.785	352.093	306.022	331.806	431.419	433.802	208.139	267.652	172.136	378.03	375.261	309.241	242.061	226.285	140.833	332.848	325.236
