# Supplementary material for: Ageing-associated long non-coding RNA extends lifespan and reduces translation in non-dividing cells
Source: EMBO Rep. 2024 Oct 2;25(11):4921–49. doi: 10.1038/s44319-024-00265-9 (PMC11549352; doi:10.1038/s44319-024-00265-9)
Supplement: Supplementary file 7 — Source data Fig. 1 [file 44319_2024_265_MOESM7_ESM.zip › 1E/Data_RightPanel.csv]

##Cells were grown in EMMG and also includes data strains plotted in Figures 1D (aal1-pOE and evc) and Figure EV1C (SPNCRNA.401-pOE) as these strains were included in the assay plate
#grofit analysis output of data in the Data_LeftPanel file. See details in ReadMe
name	max.mass	lag	max.slope	integral	Plateau.best	max.slope.time	dM/dT.best
aal1D1	478.24	12.51	57.87	12866.59	345.93	16.85	37.5
aal1D2	463.19	12.48	56.86	12372.55	336.51	17.01	37.34
aal1D3	445.67	12.38	50.23	11845.8	318.73	17.85	32.53
aal1D4	430.85	13.13	54.39	11358.77	308.67	18.18	33.77
aal1D5	376.88	12.3	42.4	10067.82	280.08	16.85	28.4
aal1D6	324.2	13.01	37.34	8206.08	239.22	18.68	24.24
wt1	476.83	13.23	60.72	12746.13	351.3	18.01	37.48
wt2	462.92	13.38	61.19	12207.66	336.09	17.85	36.84
wt3	445.49	12.89	51.01	11660.54	325.37	18.01	33.86
wt4	434.03	13.55	50.46	11125.5	302.08	18.85	30.14
wt5	374.4	13.09	42.29	9790.78	276.02	19.01	26.11
wt6	332.09	13.35	41.21	8930.15	264.78	18.68	24.76
aal1-pOE1	262.57	24.89	21.92	4617.91	242.15	32.85	14.75
aal1-pOE2	232.54	25.62	20.45	3863.38	214.4	32.85	14.32
aal1-pOE3	246.62	21.98	21.74	4982.03	225.96	32.35	15.1
aal1-pOE4	207.85	25.4	18.56	3650.81	196.39	32.85	12.46
aal1-pOE5	172.32	24.4	14.88	3264.7	170.03	32.85	9.95
aal1-pOE6	143.06	23.51	10.51	2660.75	143.04	35.51	7.69
evc1	363.67	16.83	32.46	8427.64	277.57	20.68	21.78
evc2	348.87	17.66	33.58	7828.33	264.93	20.68	21.63
evc3	350.13	17.52	29.56	7824.48	262.98	20.68	19.71
evc4	305.86	17.52	28.43	7050.97	242.1	20.68	18.84
evc5	267.47	17.57	23.78	6227.53	220.8	20.68	16.44
evc6	225.88	18.33	21.59	5332.65	199.19	20.68	14.66
SPNCRNA.401-pOE1	401.51	17.15	38.64	9328.92	308.9	20.68	26.08
SPNCRNA.401-pOE2	393.93	17.77	40.6	9101.44	302.27	20.68	26.24
SPNCRNA.401-pOE3	358.83	16.91	35.17	8500.09	283.03	20.68	23.67
SPNCRNA.401-pOE4	331.26	16.97	33.41	7940.79	266.87	20.68	22.76
SPNCRNA.401-pOE5	308.7	16.28	31.25	7653.7	258.79	20.68	21.44
SPNCRNA.401-pOE6	242.09	18.16	26.46	5862.65	211.74	20.68	16.72
