# Supplementary material for: Ageing-associated long non-coding RNA extends lifespan and reduces translation in non-dividing cells
Source: EMBO Rep. 2024 Oct 2;25(11):4921–49. doi: 10.1038/s44319-024-00265-9 (PMC11549352; doi:10.1038/s44319-024-00265-9)
Supplement: Supplementary file 8 — Source data Fig. 2 [file 44319_2024_265_MOESM8_ESM.zip]

Archive with 9 entries (8 files):
- 2B/
- 2B/.DS_Store
- 2B/aal1-gOE.tiff
- 2B/aal1-gOE_with_DAPI.tiff
- 2B/aal1-pOE.tiff
- 2B/aal1-pOE_with_DAPI.tiff
- 2B/ReadMe.docx
- 2B/rpb2_to_in_aal1-gOE.tiff
- 2B/rpb2_to_in_aal1-pOE.tiff
