# Supplementary material for: Ageing-associated long non-coding RNA extends lifespan and reduces translation in non-dividing cells
Source: EMBO Rep. 2024 Oct 2;25(11):4921–49. doi: 10.1038/s44319-024-00265-9 (PMC11549352; doi:10.1038/s44319-024-00265-9)
Supplement: Supplementary file 9 — Source data Fig. 3 [file 44319_2024_265_MOESM9_ESM.zip]

Archive with 7 entries (5 files):
- 3A/
- 3A/Data.csv
- 3A/ReadMe.docx
- 3C/
- 3C/.DS_Store
- 3C/Data.xlsx
- 3C/ReadMe.docx
