# Supplementary material for: Ageing-associated long non-coding RNA extends lifespan and reduces translation in non-dividing cells
Source: EMBO Rep. 2024 Oct 2;25(11):4921–49. doi: 10.1038/s44319-024-00265-9 (PMC11549352; doi:10.1038/s44319-024-00265-9)
Supplement: Supplementary file 9 — Source data Fig. 3 [file 44319_2024_265_MOESM9_ESM.zip › 3A/Data.csv]

## Enriched GO-terms for ChIRP-MS hits (68 proteins). Performed in AnGeLi with a FDR<=0.05 cutoff (see the ReadMe file for details)
Category	ID	Term	List_Frequency	Background_Frequency	Corrected_pvalue(FDR)	Genes in the list
GO Biological Process	GO:0002181	cytoplasmic translation	38.2352941176471 (26/68)	4.7702492211838 (245/5136)	7.34E-15	SPAPB17E12.13;SPAC3H5.05c;SPCP31B10.07;SPBC839.04;SPAC1006.07;SPBC11C11.07;SPAC9G1.03c;SPAC144.11;SPCC576.08c;SPCC1259.01c;SPAC1805.12c;SPAC11G7.04;SPAC1F7.13c;SPAC31G5.03;SPAC11E3.15;SPAC1783.08c;SPAC22H12.04c;SPBC2F12.07c;SPAC589.10c;SPAC6G10.11c;SPAC13G6.02c;SPAC6B12.15;SPBC18H10.13;SPBC16D10.11c;SPBC16G5.14c;SPCC576.11;
GO Biological Process	GO:0006412	translation	38.2352941176471 (26/68)	7.80763239875389 (401/5136)	7.03E-10	SPAPB17E12.13;SPAC3H5.05c;SPCP31B10.07;SPBC839.04;SPAC1006.07;SPBC11C11.07;SPAC9G1.03c;SPAC144.11;SPCC576.08c;SPCC1259.01c;SPAC1805.12c;SPAC11G7.04;SPAC1F7.13c;SPAC31G5.03;SPAC11E3.15;SPAC1783.08c;SPAC22H12.04c;SPBC2F12.07c;SPAC589.10c;SPAC6G10.11c;SPAC13G6.02c;SPAC6B12.15;SPBC18H10.13;SPBC16D10.11c;SPBC16G5.14c;SPCC576.11;
GO Biological Process	GO:0006090	pyruvate metabolic process	14.7058823529412 (10/68)	0.700934579439252 (36/5136)	7.03E-09	SPBC660.16;SPAC26F1.06;SPCC794.12c;SPAC750.08c;SPAC9E9.09c;SPBC16H5.02;SPCC13B11.01;SPAC3G9.11c;SPBC19C2.07;SPAC4H3.10c;
GO Biological Process	GO:0019752	carboxylic acid metabolic process	30.8823529411765 (21/68)	6.07476635514019 (312/5136)	7.64E-08	SPBC56F2.12;SPBC660.16;SPAC824.07;SPAC26F1.06;SPAC1556.02c;SPBC14F5.05c;SPBC1711.13;SPBC8D2.18c;SPCC794.12c;SPAC24C9.12c;SPAC750.08c;SPAC9E9.09c;SPBC16H5.02;SPAC6C3.04;SPAC140.01;SPCC13B11.01;SPBC428.02c;SPAC3G9.11c;SPBC19C2.07;SPAC4H3.10c;SPAC227.18;
GO Biological Process	GO:0043436	oxoacid metabolic process	30.8823529411765 (21/68)	6.23052959501558 (320/5136)	1.19E-07	SPBC56F2.12;SPBC660.16;SPAC824.07;SPAC26F1.06;SPAC1556.02c;SPBC14F5.05c;SPBC1711.13;SPBC8D2.18c;SPCC794.12c;SPAC24C9.12c;SPAC750.08c;SPAC9E9.09c;SPBC16H5.02;SPAC6C3.04;SPAC140.01;SPCC13B11.01;SPBC428.02c;SPAC3G9.11c;SPBC19C2.07;SPAC4H3.10c;SPAC227.18;
GO Biological Process	GO:0006082	organic acid metabolic process	30.8823529411765 (21/68)	6.25 (321/5136)	1.22E-07	SPBC56F2.12;SPBC660.16;SPAC824.07;SPAC26F1.06;SPAC1556.02c;SPBC14F5.05c;SPBC1711.13;SPBC8D2.18c;SPCC794.12c;SPAC24C9.12c;SPAC750.08c;SPAC9E9.09c;SPBC16H5.02;SPAC6C3.04;SPAC140.01;SPCC13B11.01;SPBC428.02c;SPAC3G9.11c;SPBC19C2.07;SPAC4H3.10c;SPAC227.18;
GO Biological Process	GO:0006091	generation of precursor metabolites and energy	19.1176470588235 (13/68)	2.06386292834891 (106/5136)	2.39E-07	SPBC660.16;SPAC26F1.06;SPAC1556.02c;SPAC3A11.07;SPCC794.12c;SPBC16H5.02;SPAC6C3.04;SPAC140.01;SPCC1682.01;SPCC13B11.01;SPAC3G9.11c;SPBC19C2.07;SPAC4H3.10c;
GO Biological Process	GO:0046496	nicotinamide nucleotide metabolic process	14.7058823529412 (10/68)	1.09034267912773 (56/5136)	6.00E-07	SPBC660.16;SPAC26F1.06;SPAC3A11.07;SPCC1020.06c;SPAC9E9.09c;SPBC16H5.02;SPCC13B11.01;SPBC215.05;SPBC19C2.07;SPAC4H3.10c;
GO Biological Process	GO:0019362	pyridine nucleotide metabolic process	14.7058823529412 (10/68)	1.10981308411215 (57/5136)	7.01E-07	SPBC660.16;SPAC26F1.06;SPAC3A11.07;SPCC1020.06c;SPAC9E9.09c;SPBC16H5.02;SPCC13B11.01;SPBC215.05;SPBC19C2.07;SPAC4H3.10c;
GO Biological Process	GO:0046128	purine ribonucleoside metabolic process	17.6470588235294 (12/68)	2.04439252336449 (105/5136)	2.45E-06	SPBC660.16;SPAC26F1.06;SPAC1556.02c;SPBC14F5.05c;SPAC3A11.07;SPBC8D2.18c;SPBC16H5.02;SPAC140.01;SPCC1682.01;SPCC13B11.01;SPBC19C2.07;SPAC4H3.10c;
GO Biological Process	GO:0042278	purine nucleoside metabolic process	17.6470588235294 (12/68)	2.16121495327103 (111/5136)	4.31E-06	SPBC660.16;SPAC26F1.06;SPAC1556.02c;SPBC14F5.05c;SPAC3A11.07;SPBC8D2.18c;SPBC16H5.02;SPAC140.01;SPCC1682.01;SPCC13B11.01;SPBC19C2.07;SPAC4H3.10c;
GO Biological Process	GO:0072524	pyridine-containing compound metabolic process	14.7058823529412 (10/68)	1.34345794392523 (69/5136)	4.31E-06	SPBC660.16;SPAC26F1.06;SPAC3A11.07;SPCC1020.06c;SPAC9E9.09c;SPBC16H5.02;SPCC13B11.01;SPBC215.05;SPBC19C2.07;SPAC4H3.10c;
GO Biological Process	GO:0006733	oxidoreduction coenzyme metabolic process	14.7058823529412 (10/68)	1.38239875389408 (71/5136)	5.52E-06	SPBC660.16;SPAC26F1.06;SPAC3A11.07;SPCC1020.06c;SPAC9E9.09c;SPBC16H5.02;SPCC13B11.01;SPBC215.05;SPBC19C2.07;SPAC4H3.10c;
GO Biological Process	GO:0006734	NADH metabolic process	10.2941176470588 (7/68)	0.486760124610592 (25/5136)	5.52E-06	SPAC26F1.06;SPAC3A11.07;SPBC16H5.02;SPCC13B11.01;SPBC215.05;SPBC19C2.07;SPAC4H3.10c;
GO Biological Process	GO:0032787	monocarboxylic acid metabolic process	16.1764705882353 (11/68)	1.79127725856698 (92/5136)	5.62E-06	SPBC660.16;SPAC824.07;SPAC26F1.06;SPCC794.12c;SPAC750.08c;SPAC9E9.09c;SPBC16H5.02;SPCC13B11.01;SPAC3G9.11c;SPBC19C2.07;SPAC4H3.10c;
GO Biological Process	GO:0044281	small molecule metabolic process	38.2352941176471 (26/68)	12.0716510903427 (620/5136)	6.25E-06	SPBC56F2.12;SPBC660.16;SPAC824.07;SPCC1450.13c;SPAC26F1.06;SPAC1556.02c;SPBC14F5.05c;SPAC3A11.07;SPCC1020.06c;SPBC1711.13;SPBC8D2.18c;SPCC794.12c;SPAC24C9.12c;SPAC750.08c;SPAC9E9.09c;SPBC16H5.02;SPAC6C3.04;SPAC140.01;SPCC1682.01;SPCC13B11.01;SPBC215.05;SPBC428.02c;SPAC3G9.11c;SPBC19C2.07;SPAC4H3.10c;SPAC227.18;
GO Biological Process	GO:0009119	ribonucleoside metabolic process	17.6470588235294 (12/68)	2.35591900311526 (121/5136)	9.86E-06	SPBC660.16;SPAC26F1.06;SPAC1556.02c;SPBC14F5.05c;SPAC3A11.07;SPBC8D2.18c;SPBC16H5.02;SPAC140.01;SPCC1682.01;SPCC13B11.01;SPBC19C2.07;SPAC4H3.10c;
GO Biological Process	GO:0006732	coenzyme metabolic process	19.1176470588235 (13/68)	2.90109034267913 (149/5136)	1.16E-05	SPBC660.16;SPAC26F1.06;SPBC14F5.05c;SPAC3A11.07;SPCC1020.06c;SPBC8D2.18c;SPAC24C9.12c;SPAC9E9.09c;SPBC16H5.02;SPCC13B11.01;SPBC215.05;SPBC19C2.07;SPAC4H3.10c;
GO Biological Process	GO:0009116	nucleoside metabolic process	17.6470588235294 (12/68)	2.53115264797508 (130/5136)	2.04E-05	SPBC660.16;SPAC26F1.06;SPAC1556.02c;SPBC14F5.05c;SPAC3A11.07;SPBC8D2.18c;SPBC16H5.02;SPAC140.01;SPCC1682.01;SPCC13B11.01;SPBC19C2.07;SPAC4H3.10c;
GO Biological Process	GO:0009126	purine nucleoside monophosphate metabolic process	14.7058823529412 (10/68)	1.63551401869159 (84/5136)	2.32E-05	SPBC660.16;SPAC26F1.06;SPAC1556.02c;SPAC3A11.07;SPBC16H5.02;SPAC140.01;SPCC1682.01;SPCC13B11.01;SPBC19C2.07;SPAC4H3.10c;
GO Biological Process	GO:0009167	purine ribonucleoside monophosphate metabolic process	14.7058823529412 (10/68)	1.63551401869159 (84/5136)	2.32E-05	SPBC660.16;SPAC26F1.06;SPAC1556.02c;SPAC3A11.07;SPBC16H5.02;SPAC140.01;SPCC1682.01;SPCC13B11.01;SPBC19C2.07;SPAC4H3.10c;
GO Biological Process	GO:0055086	nucleobase-containing small molecule metabolic process	22.0588235294118 (15/68)	4.32242990654206 (222/5136)	2.59E-05	SPBC660.16;SPAC26F1.06;SPAC1556.02c;SPBC14F5.05c;SPAC3A11.07;SPCC1020.06c;SPBC8D2.18c;SPAC9E9.09c;SPBC16H5.02;SPAC140.01;SPCC1682.01;SPCC13B11.01;SPBC215.05;SPBC19C2.07;SPAC4H3.10c;
GO Biological Process	GO:1901657	glycosyl compound metabolic process	17.6470588235294 (12/68)	2.6285046728972 (135/5136)	2.84E-05	SPBC660.16;SPAC26F1.06;SPAC1556.02c;SPBC14F5.05c;SPAC3A11.07;SPBC8D2.18c;SPBC16H5.02;SPAC140.01;SPCC1682.01;SPCC13B11.01;SPBC19C2.07;SPAC4H3.10c;
GO Biological Process	GO:0072521	purine-containing compound metabolic process	17.6470588235294 (12/68)	2.64797507788162 (136/5136)	3.03E-05	SPBC660.16;SPAC26F1.06;SPAC1556.02c;SPBC14F5.05c;SPAC3A11.07;SPBC8D2.18c;SPBC16H5.02;SPAC140.01;SPCC1682.01;SPCC13B11.01;SPBC19C2.07;SPAC4H3.10c;
GO Biological Process	GO:0051186	cofactor metabolic process	19.1176470588235 (13/68)	3.2904984423676 (169/5136)	4.31E-05	SPBC660.16;SPAC26F1.06;SPBC14F5.05c;SPAC3A11.07;SPCC1020.06c;SPBC8D2.18c;SPAC24C9.12c;SPAC9E9.09c;SPBC16H5.02;SPCC13B11.01;SPBC215.05;SPBC19C2.07;SPAC4H3.10c;
GO Biological Process	GO:0009150	purine ribonucleotide metabolic process	14.7058823529412 (10/68)	1.84968847352025 (95/5136)	6.70E-05	SPBC660.16;SPAC26F1.06;SPAC1556.02c;SPAC3A11.07;SPBC16H5.02;SPAC140.01;SPCC1682.01;SPCC13B11.01;SPBC19C2.07;SPAC4H3.10c;
GO Biological Process	GO:0019674	NAD metabolic process	10.2941176470588 (7/68)	0.720404984423676 (37/5136)	7.31E-05	SPAC26F1.06;SPAC3A11.07;SPBC16H5.02;SPCC13B11.01;SPBC215.05;SPBC19C2.07;SPAC4H3.10c;
GO Biological Process	GO:1901564	organonitrogen compound metabolic process	32.3529411764706 (22/68)	10.1246105919003 (520/5136)	7.31E-05	SPBC56F2.12;SPBC660.16;SPCC1450.13c;SPAC26F1.06;SPAC1556.02c;SPBC14F5.05c;SPAC3A11.07;SPCC1020.06c;SPBC1711.13;SPBC8D2.18c;SPAC24C9.12c;SPAC750.08c;SPAC9E9.09c;SPBC16H5.02;SPAC140.01;SPCC1682.01;SPCC13B11.01;SPBC215.05;SPBC428.02c;SPBC19C2.07;SPAC4H3.10c;SPAC227.18;
GO Biological Process	GO:0019693	ribose phosphate metabolic process	16.1764705882353 (11/68)	2.43380062305296 (125/5136)	9.74E-05	SPBC660.16;SPAC26F1.06;SPAC1556.02c;SPAC3A11.07;SPCC1020.06c;SPBC16H5.02;SPAC140.01;SPCC1682.01;SPCC13B11.01;SPBC19C2.07;SPAC4H3.10c;
GO Biological Process	GO:0009117	nucleotide metabolic process	19.1176470588235 (13/68)	3.56308411214953 (183/5136)	9.76E-05	SPBC660.16;SPAC26F1.06;SPAC1556.02c;SPAC3A11.07;SPCC1020.06c;SPAC9E9.09c;SPBC16H5.02;SPAC140.01;SPCC1682.01;SPCC13B11.01;SPBC215.05;SPBC19C2.07;SPAC4H3.10c;
GO Biological Process	GO:0009161	ribonucleoside monophosphate metabolic process	14.7058823529412 (10/68)	1.94704049844237 (100/5136)	9.92E-05	SPBC660.16;SPAC26F1.06;SPAC1556.02c;SPAC3A11.07;SPBC16H5.02;SPAC140.01;SPCC1682.01;SPCC13B11.01;SPBC19C2.07;SPAC4H3.10c;
GO Biological Process	GO:0006163	purine nucleotide metabolic process	14.7058823529412 (10/68)	2.00545171339564 (103/5136)	0.000125459	SPBC660.16;SPAC26F1.06;SPAC1556.02c;SPAC3A11.07;SPBC16H5.02;SPAC140.01;SPCC1682.01;SPCC13B11.01;SPBC19C2.07;SPAC4H3.10c;
GO Biological Process	GO:0006753	nucleoside phosphate metabolic process	19.1176470588235 (13/68)	3.67990654205607 (189/5136)	0.000131619	SPBC660.16;SPAC26F1.06;SPAC1556.02c;SPAC3A11.07;SPCC1020.06c;SPAC9E9.09c;SPBC16H5.02;SPAC140.01;SPCC1682.01;SPCC13B11.01;SPBC215.05;SPBC19C2.07;SPAC4H3.10c;
GO Biological Process	GO:0009123	nucleoside monophosphate metabolic process	14.7058823529412 (10/68)	2.04439252336449 (105/5136)	0.000146079	SPBC660.16;SPAC26F1.06;SPAC1556.02c;SPAC3A11.07;SPBC16H5.02;SPAC140.01;SPCC1682.01;SPCC13B11.01;SPBC19C2.07;SPAC4H3.10c;
GO Biological Process	GO:0009259	ribonucleotide metabolic process	14.7058823529412 (10/68)	2.20015576323988 (113/5136)	0.000274015	SPBC660.16;SPAC26F1.06;SPAC1556.02c;SPAC3A11.07;SPBC16H5.02;SPAC140.01;SPCC1682.01;SPCC13B11.01;SPBC19C2.07;SPAC4H3.10c;
GO Biological Process	GO:0006007	glucose catabolic process	7.35294117647059 (5/68)	0.330996884735203 (17/5136)	0.00029224	SPAC26F1.06;SPBC16H5.02;SPCC13B11.01;SPBC19C2.07;SPAC4H3.10c;
GO Biological Process	GO:0006096	glycolytic process	7.35294117647059 (5/68)	0.350467289719626 (18/5136)	0.000395372	SPBC660.16;SPAC26F1.06;SPBC16H5.02;SPBC19C2.07;SPAC4H3.10c;
GO Biological Process	GO:1901576	organic substance biosynthetic process	58.8235294117647 (40/68)	32.0482866043614 (1646/5136)	0.000773212	SPBC56F2.12;SPAPB17E12.13;SPAC3H5.05c;SPCP31B10.07;SPBC839.04;SPCC1450.13c;SPAC1006.07;SPAC26F1.06;SPBC14F5.05c;SPBC11C11.07;SPBC1711.13;SPAC9G1.03c;SPAC144.11;SPCC576.08c;SPCC1259.01c;SPAC1805.12c;SPAC24C9.12c;SPAC926.04c;SPAC11G7.04;SPAC9E9.09c;SPAC1F7.13c;SPAC31G5.03;SPAC11E3.15;SPAC1783.08c;SPAC22H12.04c;SPBC2F12.07c;SPCC13B11.01;SPAC589.10c;SPBC215.05;SPAC6G10.11c;SPAC13G6.02c;SPBC428.02c;SP…
GO Biological Process	GO:0071704	organic substance metabolic process	85.2941176470588 (58/68)	60.4166666666667 (3103/5136)	0.00125875	SPBC56F2.12;SPAPB17E12.13;SPAC3H5.05c;SPBC660.16;SPCP31B10.07;SPAC824.07;SPBC16D10.08c;SPBC839.04;SPCC1450.13c;SPAC1006.07;SPAC26F1.06;SPAC1556.02c;SPBC14F5.05c;SPAC3A11.07;SPCC1020.06c;SPBC11C11.07;SPBC1711.13;SPAC9G1.03c;SPBC8D2.18c;SPAC144.11;SPCC794.12c;SPCC576.08c;SPCC1259.01c;SPAC1805.12c;SPAC24C9.12c;SPAC926.04c;SPAC750.08c;SPAC11G7.04;SPAC9E9.09c;SPAC1F7.13c;SPAC31G5.03;SPAC11E3.15;SPBC12…
GO Biological Process	GO:0019320	hexose catabolic process	7.35294117647059 (5/68)	0.447819314641745 (23/5136)	0.0013697	SPAC26F1.06;SPBC16H5.02;SPCC13B11.01;SPBC19C2.07;SPAC4H3.10c;
GO Biological Process	GO:0055114	oxidation-reduction process	13.2352941176471 (9/68)	2.10280373831776 (108/5136)	0.00139004	SPAC1556.02c;SPAC3A11.07;SPCC794.12c;SPAC9E9.09c;SPAC6C3.04;SPAC140.01;SPCC1682.01;SPCC13B11.01;SPBC215.05;
GO Biological Process	GO:0009058	biosynthetic process	58.8235294117647 (40/68)	32.6713395638629 (1678/5136)	0.00143946	SPBC56F2.12;SPAPB17E12.13;SPAC3H5.05c;SPCP31B10.07;SPBC839.04;SPCC1450.13c;SPAC1006.07;SPAC26F1.06;SPBC14F5.05c;SPBC11C11.07;SPBC1711.13;SPAC9G1.03c;SPAC144.11;SPCC576.08c;SPCC1259.01c;SPAC1805.12c;SPAC24C9.12c;SPAC926.04c;SPAC11G7.04;SPAC9E9.09c;SPAC1F7.13c;SPAC31G5.03;SPAC11E3.15;SPAC1783.08c;SPAC22H12.04c;SPBC2F12.07c;SPCC13B11.01;SPAC589.10c;SPBC215.05;SPAC6G10.11c;SPAC13G6.02c;SPBC428.02c;SP…
GO Biological Process	GO:0061615	glycolytic process through fructose-6-phosphate	5.88235294117647 (4/68)	0.253115264797508 (13/5136)	0.0023175	SPAC26F1.06;SPBC16H5.02;SPBC19C2.07;SPAC4H3.10c;
GO Biological Process	GO:0061620	glycolytic process through glucose-6-phosphate	5.88235294117647 (4/68)	0.253115264797508 (13/5136)	0.0023175	SPAC26F1.06;SPBC16H5.02;SPBC19C2.07;SPAC4H3.10c;
GO Biological Process	GO:0061621	canonical glycolysis	5.88235294117647 (4/68)	0.253115264797508 (13/5136)	0.0023175	SPAC26F1.06;SPBC16H5.02;SPBC19C2.07;SPAC4H3.10c;
GO Biological Process	GO:0006735	NADH regeneration	5.88235294117647 (4/68)	0.272585669781931 (14/5136)	0.00317803	SPAC26F1.06;SPBC16H5.02;SPBC19C2.07;SPAC4H3.10c;
GO Biological Process	GO:1901135	carbohydrate derivative metabolic process	20.5882352941176 (14/68)	5.8411214953271 (300/5136)	0.00339402	SPBC660.16;SPAC26F1.06;SPAC1556.02c;SPBC14F5.05c;SPAC3A11.07;SPCC1020.06c;SPBC8D2.18c;SPBC16H5.02;SPAC140.01;SPCC1682.01;SPCC13B11.01;SPBC215.05;SPBC19C2.07;SPAC4H3.10c;
GO Biological Process	GO:0044237	cellular metabolic process	83.8235294117647 (57/68)	60.1635514018692 (3090/5136)	0.00352363	SPBC56F2.12;SPAPB17E12.13;SPAC3H5.05c;SPBC660.16;SPCP31B10.07;SPAC824.07;SPBC16D10.08c;SPBC839.04;SPCC1450.13c;SPAC1006.07;SPAC26F1.06;SPAC1556.02c;SPBC14F5.05c;SPAC3A11.07;SPCC1020.06c;SPBC11C11.07;SPBC1711.13;SPAC9G1.03c;SPBC8D2.18c;SPAC144.11;SPCC794.12c;SPCC576.08c;SPCC1259.01c;SPAC1805.12c;SPAC24C9.12c;SPAC926.04c;SPAC750.08c;SPAC11G7.04;SPAC9E9.09c;SPAC1F7.13c;SPAC31G5.03;SPAC11E3.15;SPBC16…
GO Biological Process	GO:0008152	metabolic process	85.2941176470588 (58/68)	62.4415887850467 (3207/5136)	0.00483818	SPBC56F2.12;SPAPB17E12.13;SPAC3H5.05c;SPBC660.16;SPCP31B10.07;SPAC824.07;SPBC16D10.08c;SPBC839.04;SPCC1450.13c;SPAC1006.07;SPAC26F1.06;SPAC1556.02c;SPBC14F5.05c;SPAC3A11.07;SPCC1020.06c;SPBC11C11.07;SPBC1711.13;SPAC9G1.03c;SPBC8D2.18c;SPAC144.11;SPCC794.12c;SPCC576.08c;SPCC1259.01c;SPAC1805.12c;SPAC24C9.12c;SPAC926.04c;SPAC750.08c;SPAC11G7.04;SPAC9E9.09c;SPAC1F7.13c;SPAC31G5.03;SPAC11E3.15;SPBC12…
GO Biological Process	GO:0046365	monosaccharide catabolic process	7.35294117647059 (5/68)	0.623052959501558 (32/5136)	0.00609574	SPAC26F1.06;SPBC16H5.02;SPCC13B11.01;SPBC19C2.07;SPAC4H3.10c;
GO Biological Process	GO:0006099	tricarboxylic acid cycle	5.88235294117647 (4/68)	0.330996884735203 (17/5136)	0.00662782	SPAC1556.02c;SPCC794.12c;SPAC6C3.04;SPAC140.01;
GO Biological Process	GO:0015980	energy derivation by oxidation of organic compounds	10.2941176470588 (7/68)	1.51869158878505 (78/5136)	0.00723998	SPAC1556.02c;SPAC3A11.07;SPCC794.12c;SPAC6C3.04;SPAC140.01;SPCC1682.01;SPCC13B11.01;
GO Biological Process	GO:0006006	glucose metabolic process	7.35294117647059 (5/68)	0.681464174454829 (35/5136)	0.0087636	SPAC26F1.06;SPBC16H5.02;SPCC13B11.01;SPBC19C2.07;SPAC4H3.10c;
GO Biological Process	GO:0044724	single-organism carbohydrate catabolic process	8.82352941176471 (6/68)	1.10981308411215 (57/5136)	0.0094608	SPBC660.16;SPAC26F1.06;SPBC16H5.02;SPCC13B11.01;SPBC19C2.07;SPAC4H3.10c;
GO Biological Process	GO:0006101	citrate metabolic process	5.88235294117647 (4/68)	0.36993769470405 (19/5136)	0.00956831	SPAC1556.02c;SPCC794.12c;SPAC6C3.04;SPAC140.01;
GO Biological Process	GO:0009060	aerobic respiration	7.35294117647059 (5/68)	0.700934579439252 (36/5136)	0.00972604	SPAC1556.02c;SPCC794.12c;SPAC6C3.04;SPAC140.01;SPCC1682.01;
GO Biological Process	GO:0045333	cellular respiration	8.82352941176471 (6/68)	1.12928348909657 (58/5136)	0.0101757	SPAC1556.02c;SPAC3A11.07;SPCC794.12c;SPAC6C3.04;SPAC140.01;SPCC1682.01;
GO Biological Process	GO:0044249	cellular biosynthetic process	54.4117647058823 (37/68)	31.8146417445483 (1634/5136)	0.0112661	SPBC56F2.12;SPAPB17E12.13;SPAC3H5.05c;SPCP31B10.07;SPBC839.04;SPCC1450.13c;SPAC1006.07;SPBC14F5.05c;SPBC11C11.07;SPBC1711.13;SPAC9G1.03c;SPAC144.11;SPCC576.08c;SPCC1259.01c;SPAC1805.12c;SPAC24C9.12c;SPAC926.04c;SPAC11G7.04;SPAC9E9.09c;SPAC1F7.13c;SPAC31G5.03;SPAC11E3.15;SPAC1783.08c;SPAC22H12.04c;SPBC2F12.07c;SPAC589.10c;SPBC215.05;SPAC6G10.11c;SPAC13G6.02c;SPBC428.02c;SPAC6B12.15;SPBC18H10.13;SP…
GO Biological Process	GO:0072350	tricarboxylic acid metabolic process	5.88235294117647 (4/68)	0.389408099688474 (20/5136)	0.0114435	SPAC1556.02c;SPCC794.12c;SPAC6C3.04;SPAC140.01;
GO Biological Process	GO:0044267	cellular protein metabolic process	45.5882352941176 (31/68)	24.4158878504673 (1254/5136)	0.0149761	SPAPB17E12.13;SPAC3H5.05c;SPCP31B10.07;SPBC16D10.08c;SPBC839.04;SPAC1006.07;SPBC11C11.07;SPAC9G1.03c;SPAC144.11;SPCC576.08c;SPCC1259.01c;SPAC1805.12c;SPAC926.04c;SPAC11G7.04;SPAC1F7.13c;SPAC31G5.03;SPAC11E3.15;SPBC32H8.12c;SPAC1783.08c;SPAC22H12.04c;SPBC2F12.07c;SPAC589.10c;SPAC6G10.11c;SPAC13G6.02c;SPAC6B12.15;SPBC18H10.13;SPBC16D10.11c;SPCC330.06c;SPBC16G5.14c;SPBC337.08c;SPCC576.11;
GO Biological Process	GO:0044238	primary metabolic process	79.4117647058823 (54/68)	57.5155763239875 (2954/5136)	0.0154055	SPBC56F2.12;SPAPB17E12.13;SPAC3H5.05c;SPBC660.16;SPCP31B10.07;SPBC16D10.08c;SPBC839.04;SPAC1006.07;SPAC26F1.06;SPAC1556.02c;SPBC14F5.05c;SPAC3A11.07;SPCC1020.06c;SPBC11C11.07;SPBC1711.13;SPAC9G1.03c;SPBC8D2.18c;SPAC144.11;SPCC794.12c;SPCC576.08c;SPCC1259.01c;SPAC1805.12c;SPAC24C9.12c;SPAC926.04c;SPAC750.08c;SPAC11G7.04;SPAC9E9.09c;SPAC1F7.13c;SPAC31G5.03;SPAC11E3.15;SPBC16H5.02;SPAC6C3.04;SPBC32H…
GO Biological Process	GO:0042254	ribosome biogenesis	20.5882352941176 (14/68)	6.93146417445483 (356/5136)	0.015754	SPAC3H5.05c;SPAC9G1.03c;SPAC144.11;SPCC1259.01c;SPAC1805.12c;SPAC11G7.04;SPAC31G5.03;SPBC1289.03c;SPAC22H12.04c;SPAC589.10c;SPAC6G10.11c;SPAC13G6.02c;SPBC18H10.13;SPBC16D10.11c;
GO Biological Process	GO:0019538	protein metabolic process	45.5882352941176 (31/68)	24.8831775700935 (1278/5136)	0.0162943	SPAPB17E12.13;SPAC3H5.05c;SPCP31B10.07;SPBC16D10.08c;SPBC839.04;SPAC1006.07;SPBC11C11.07;SPAC9G1.03c;SPAC144.11;SPCC576.08c;SPCC1259.01c;SPAC1805.12c;SPAC926.04c;SPAC11G7.04;SPAC1F7.13c;SPAC31G5.03;SPAC11E3.15;SPBC32H8.12c;SPAC1783.08c;SPAC22H12.04c;SPBC2F12.07c;SPAC589.10c;SPAC6G10.11c;SPAC13G6.02c;SPAC6B12.15;SPBC18H10.13;SPBC16D10.11c;SPCC330.06c;SPBC16G5.14c;SPBC337.08c;SPCC576.11;
GO Biological Process	GO:0016052	carbohydrate catabolic process	8.82352941176471 (6/68)	1.32398753894081 (68/5136)	0.0207301	SPBC660.16;SPAC26F1.06;SPBC16H5.02;SPCC13B11.01;SPBC19C2.07;SPAC4H3.10c;
GO Biological Process	GO:0019318	hexose metabolic process	7.35294117647059 (5/68)	0.895638629283489 (46/5136)	0.0253648	SPAC26F1.06;SPBC16H5.02;SPCC13B11.01;SPBC19C2.07;SPAC4H3.10c;
GO Biological Process	GO:0019637	organophosphate metabolic process	19.1176470588235 (13/68)	6.44470404984424 (331/5136)	0.0257153	SPBC660.16;SPAC26F1.06;SPAC1556.02c;SPAC3A11.07;SPCC1020.06c;SPAC9E9.09c;SPBC16H5.02;SPAC140.01;SPCC1682.01;SPCC13B11.01;SPBC215.05;SPBC19C2.07;SPAC4H3.10c;
GO Biological Process	GO:0042773	ATP synthesis coupled electron transport	5.88235294117647 (4/68)	0.525700934579439 (27/5136)	0.0306671	SPAC1556.02c;SPAC3A11.07;SPAC140.01;SPCC1682.01;
GO Biological Process	GO:0042775	mitochondrial ATP synthesis coupled electron transport	5.88235294117647 (4/68)	0.525700934579439 (27/5136)	0.0306671	SPAC1556.02c;SPAC3A11.07;SPAC140.01;SPCC1682.01;
GO Biological Process	GO:0006119	oxidative phosphorylation	5.88235294117647 (4/68)	0.545171339563863 (28/5136)	0.0349575	SPAC1556.02c;SPAC3A11.07;SPAC140.01;SPCC1682.01;
GO Cellular Component	GO:0022626	cytosolic ribosome	35.2941176470588 (24/68)	3.03738317757009 (156/5136)	4.02E-17	SPAPB17E12.13;SPAC3H5.05c;SPBC839.04;SPBC11C11.07;SPAC9G1.03c;SPAC144.11;SPCC576.08c;SPCC1259.01c;SPAC1805.12c;SPAC11G7.04;SPAC1F7.13c;SPAC31G5.03;SPAC11E3.15;SPAC1783.08c;SPAC22H12.04c;SPBC2F12.07c;SPAC589.10c;SPAC6G10.11c;SPAC13G6.02c;SPAC6B12.15;SPBC18H10.13;SPBC16D10.11c;SPBC16G5.14c;SPCC576.11;
GO Cellular Component	GO:0044445	cytosolic part	36.7647058823529 (25/68)	3.6214953271028 (186/5136)	1.26E-16	SPAPB17E12.13;SPAC3H5.05c;SPBC839.04;SPBC11C11.07;SPAC9G1.03c;SPAC144.11;SPCC576.08c;SPCC1259.01c;SPAC1805.12c;SPAC11G7.04;SPAC1F7.13c;SPAC31G5.03;SPAC11E3.15;SPBC16H5.02;SPAC1783.08c;SPAC22H12.04c;SPBC2F12.07c;SPAC589.10c;SPAC6G10.11c;SPAC13G6.02c;SPAC6B12.15;SPBC18H10.13;SPBC16D10.11c;SPBC16G5.14c;SPCC576.11;
GO Cellular Component	GO:0044391	ribosomal subunit	35.2941176470588 (24/68)	4.41978193146417 (227/5136)	1.73E-13	SPAPB17E12.13;SPAC3H5.05c;SPBC839.04;SPBC11C11.07;SPAC9G1.03c;SPAC144.11;SPCC576.08c;SPCC1259.01c;SPAC1805.12c;SPAC11G7.04;SPAC1F7.13c;SPAC31G5.03;SPAC11E3.15;SPAC1783.08c;SPAC22H12.04c;SPBC2F12.07c;SPAC589.10c;SPAC6G10.11c;SPAC13G6.02c;SPAC6B12.15;SPBC18H10.13;SPBC16D10.11c;SPBC16G5.14c;SPCC576.11;
GO Cellular Component	GO:0005840	ribosome	35.2941176470588 (24/68)	4.63395638629283 (238/5136)	4.65E-13	SPAPB17E12.13;SPAC3H5.05c;SPBC839.04;SPBC11C11.07;SPAC9G1.03c;SPAC144.11;SPCC576.08c;SPCC1259.01c;SPAC1805.12c;SPAC11G7.04;SPAC1F7.13c;SPAC31G5.03;SPAC11E3.15;SPAC1783.08c;SPAC22H12.04c;SPBC2F12.07c;SPAC589.10c;SPAC6G10.11c;SPAC13G6.02c;SPAC6B12.15;SPBC18H10.13;SPBC16D10.11c;SPBC16G5.14c;SPCC576.11;
GO Cellular Component	GO:0022627	cytosolic small ribosomal subunit	19.1176470588235 (13/68)	1.24610591900312 (64/5136)	4.41E-10	SPAC3H5.05c;SPAC144.11;SPCC576.08c;SPCC1259.01c;SPAC31G5.03;SPAC22H12.04c;SPAC589.10c;SPAC6G10.11c;SPAC13G6.02c;SPAC6B12.15;SPBC18H10.13;SPBC16D10.11c;SPBC16G5.14c;
GO Cellular Component	GO:0015935	small ribosomal subunit	19.1176470588235 (13/68)	1.83021806853583 (94/5136)	6.18E-08	SPAC3H5.05c;SPAC144.11;SPCC576.08c;SPCC1259.01c;SPAC31G5.03;SPAC22H12.04c;SPAC589.10c;SPAC6G10.11c;SPAC13G6.02c;SPAC6B12.15;SPBC18H10.13;SPBC16D10.11c;SPBC16G5.14c;
GO Cellular Component	GO:0022625	cytosolic large ribosomal subunit	16.1764705882353 (11/68)	1.73286604361371 (89/5136)	4.31E-06	SPAPB17E12.13;SPBC839.04;SPBC11C11.07;SPAC9G1.03c;SPAC1805.12c;SPAC11G7.04;SPAC1F7.13c;SPAC11E3.15;SPAC1783.08c;SPBC2F12.07c;SPCC576.11;
GO Cellular Component	GO:0030529	ribonucleoprotein complex	36.7647058823529 (25/68)	11.0981308411215 (570/5136)	5.54E-06	SPAPB17E12.13;SPAC3H5.05c;SPBC839.04;SPAC1006.07;SPBC11C11.07;SPAC9G1.03c;SPAC144.11;SPCC576.08c;SPCC1259.01c;SPAC1805.12c;SPAC11G7.04;SPAC1F7.13c;SPAC31G5.03;SPAC11E3.15;SPAC1783.08c;SPAC22H12.04c;SPBC2F12.07c;SPAC589.10c;SPAC6G10.11c;SPAC13G6.02c;SPAC6B12.15;SPBC18H10.13;SPBC16D10.11c;SPBC16G5.14c;SPCC576.11;
GO Cellular Component	GO:0015934	large ribosomal subunit	16.1764705882353 (11/68)	2.6285046728972 (135/5136)	0.000188757	SPAPB17E12.13;SPBC839.04;SPBC11C11.07;SPAC9G1.03c;SPAC1805.12c;SPAC11G7.04;SPAC1F7.13c;SPAC11E3.15;SPAC1783.08c;SPBC2F12.07c;SPCC576.11;
GO Cellular Component	GO:0005737	cytoplasm	98.5294117647059 (67/68)	78.6993769470405 (4042/5136)	0.000475813	SPBC56F2.12;SPAPB17E12.13;SPAC3H5.05c;SPBC660.16;SPCP31B10.07;SPAC824.07;SPBC16D10.08c;SPBC839.04;SPCC1450.13c;SPBC12C2.04;SPAC1006.07;SPBC1703.13c;SPAC23C11.06c;SPAC26F1.06;SPAC1556.02c;SPBC14F5.05c;SPAC3A11.07;SPCC1020.06c;SPBC11C11.07;SPBC1711.13;SPAC9G1.03c;SPBC800.14c;SPBC8D2.18c;SPAC144.11;SPCC794.12c;SPCC576.08c;SPCC1259.01c;SPAC1805.12c;SPBC31A8.01c;SPAC24C9.12c;SPAC1071.10c;SPAC4A8.15c;S…
GO Cellular Component	GO:0005829	cytosol	69.1176470588235 (47/68)	44.1588785046729 (2268/5136)	0.00435142	SPAPB17E12.13;SPAC3H5.05c;SPBC660.16;SPCP31B10.07;SPAC824.07;SPBC16D10.08c;SPBC839.04;SPCC1450.13c;SPBC12C2.04;SPAC1006.07;SPAC26F1.06;SPBC14F5.05c;SPCC1020.06c;SPBC11C11.07;SPBC1711.13;SPAC9G1.03c;SPBC8D2.18c;SPAC144.11;SPCC794.12c;SPCC576.08c;SPCC1259.01c;SPAC1805.12c;SPAC926.04c;SPAC11G7.04;SPAC9E9.09c;SPAC1F7.13c;SPAC31G5.03;SPAC11E3.15;SPBC1289.03c;SPBC16H5.02;SPAC1783.08c;SPAC22H12.04c;SPBC…
GO Cellular Component	GO:0044444	cytoplasmic part	91.1764705882353 (62/68)	73.5397196261682 (3777/5136)	0.034197	SPBC56F2.12;SPAPB17E12.13;SPAC3H5.05c;SPBC660.16;SPCP31B10.07;SPAC824.07;SPBC16D10.08c;SPBC839.04;SPCC1450.13c;SPBC12C2.04;SPAC1006.07;SPBC1703.13c;SPAC23C11.06c;SPAC26F1.06;SPAC1556.02c;SPBC14F5.05c;SPAC3A11.07;SPCC1020.06c;SPBC11C11.07;SPBC1711.13;SPAC9G1.03c;SPBC8D2.18c;SPBC800.14c;SPAC144.11;SPCC794.12c;SPCC576.08c;SPCC1259.01c;SPAC1805.12c;SPBC31A8.01c;SPAC1071.10c;SPAC4A8.15c;SPAC926.04c;SP…
GO Cellular Component	GO:1990204	oxidoreductase complex	5.88235294117647 (4/68)	0.603582554517134 (31/5136)	0.0483247	SPAC1556.02c;SPAC140.01;SPCC1682.01;SPBC215.05;
GO Molecular Function	GO:0003735	structural constituent of ribosome	33.8235294117647 (23/68)	4.24454828660436 (218/5136)	7.62E-13	SPAPB17E12.13;SPAC3H5.05c;SPBC839.04;SPBC11C11.07;SPAC9G1.03c;SPAC144.11;SPCC576.08c;SPCC1259.01c;SPAC1805.12c;SPAC11G7.04;SPAC1F7.13c;SPAC31G5.03;SPAC11E3.15;SPAC1783.08c;SPAC22H12.04c;SPBC2F12.07c;SPAC589.10c;SPAC6G10.11c;SPAC13G6.02c;SPBC18H10.13;SPBC16D10.11c;SPBC16G5.14c;SPCC576.11;
GO Molecular Function	GO:0005198	structural molecule activity	33.8235294117647 (23/68)	5.33489096573209 (274/5136)	1.00E-10	SPAPB17E12.13;SPAC3H5.05c;SPBC839.04;SPBC11C11.07;SPAC9G1.03c;SPAC144.11;SPCC576.08c;SPCC1259.01c;SPAC1805.12c;SPAC11G7.04;SPAC1F7.13c;SPAC31G5.03;SPAC11E3.15;SPAC1783.08c;SPAC22H12.04c;SPBC2F12.07c;SPAC589.10c;SPAC6G10.11c;SPAC13G6.02c;SPBC18H10.13;SPBC16D10.11c;SPBC16G5.14c;SPCC576.11;
GO Molecular Function	GO:0019843	rRNA binding	13.2352941176471 (9/68)	1.148753894081 (59/5136)	1.27E-05	SPAC3H5.05c;SPBC839.04;SPAC144.11;SPCC1259.01c;SPAC1F7.13c;SPAC31G5.03;SPBC2F12.07c;SPBC18H10.13;SPBC16D10.11c;
GO Molecular Function	GO:0031386	protein tag	7.35294117647059 (5/68)	0.194704049844237 (10/5136)	1.93E-05	SPAC1805.12c;SPAC11G7.04;SPAC589.10c;SPAC6G10.11c;SPBC337.08c;
GO Molecular Function	GO:0031625	ubiquitin protein ligase binding	7.35294117647059 (5/68)	0.253115264797508 (13/5136)	7.62E-05	SPAC1805.12c;SPAC11G7.04;SPAC589.10c;SPAC6G10.11c;SPBC337.08c;
GO Molecular Function	GO:0044389	ubiquitin-like protein ligase binding	7.35294117647059 (5/68)	0.272585669781931 (14/5136)	0.000108812	SPAC1805.12c;SPAC11G7.04;SPAC589.10c;SPAC6G10.11c;SPBC337.08c;
GO Molecular Function	GO:0016491	oxidoreductase activity	20.5882352941176 (14/68)	5.5101246105919 (283/5136)	0.00193333	SPBC56F2.12;SPBC660.16;SPBC12C2.04;SPAC1556.02c;SPAC3A11.07;SPBC1711.13;SPCC794.12c;SPAC750.08c;SPAC9E9.09c;SPAC140.01;SPCC13B11.01;SPBC215.05;SPCC330.06c;SPAC227.18;
GO Molecular Function	GO:0016616	oxidoreductase activity, acting on the CH-OH group of donors, NAD or NADP as acceptor	10.2941176470588 (7/68)	1.24610591900312 (64/5136)	0.0023175	SPBC56F2.12;SPBC660.16;SPBC1711.13;SPCC794.12c;SPAC750.08c;SPCC13B11.01;SPBC215.05;
GO Molecular Function	GO:0016614	oxidoreductase activity, acting on CH-OH group of donors	10.2941176470588 (7/68)	1.32398753894081 (68/5136)	0.00329105	SPBC56F2.12;SPBC660.16;SPBC1711.13;SPCC794.12c;SPAC750.08c;SPCC13B11.01;SPBC215.05;
GO Molecular Function	GO:0003723	RNA binding	27.9411764705882 (19/68)	10.2219626168224 (525/5136)	0.0036549	SPAPB17E12.13;SPAC3H5.05c;SPCP31B10.07;SPBC839.04;SPAC1006.07;SPBC11C11.07;SPAC9G1.03c;SPAC144.11;SPCC576.08c;SPCC1259.01c;SPAC1F7.13c;SPAC31G5.03;SPAC11E3.15;SPAC1783.08c;SPBC2F12.07c;SPBC18H10.13;SPBC16D10.11c;SPBC16G5.14c;SPCC576.11;
GO Molecular Function	GO:1901363	heterocyclic compound binding	52.9411764705882 (36/68)	29.3029595015576 (1505/5136)	0.00483818	SPAPB17E12.13;SPAC3H5.05c;SPBC660.16;SPCP31B10.07;SPBC16D10.08c;SPBC839.04;SPAC1006.07;SPAC1556.02c;SPBC14F5.05c;SPBC11C11.07;SPBC1711.13;SPAC9G1.03c;SPAC144.11;SPCC794.12c;SPCC576.08c;SPCC1259.01c;SPAC24C9.12c;SPAC1071.10c;SPAC926.04c;SPAC750.08c;SPAC1F7.13c;SPAC31G5.03;SPAC11E3.15;SPBC1289.03c;SPBC16H5.02;SPBC32H8.12c;SPAC1783.08c;SPBC2F12.07c;SPBC215.05;SPBC428.02c;SPAC3G9.11c;SPBC18H10.13;SPA…
GO Molecular Function	GO:0048037	cofactor binding	13.2352941176471 (9/68)	2.5506230529595 (131/5136)	0.00550185	SPBC660.16;SPAC1556.02c;SPBC1711.13;SPCC794.12c;SPAC24C9.12c;SPAC750.08c;SPBC215.05;SPBC428.02c;SPAC3G9.11c;
GO Molecular Function	GO:0097159	organic cyclic compound binding	52.9411764705882 (36/68)	29.4976635514019 (1515/5136)	0.00773486	SPAPB17E12.13;SPAC3H5.05c;SPBC660.16;SPCP31B10.07;SPBC16D10.08c;SPBC839.04;SPAC1006.07;SPAC1556.02c;SPBC14F5.05c;SPBC11C11.07;SPBC1711.13;SPAC9G1.03c;SPAC144.11;SPCC794.12c;SPCC576.08c;SPCC1259.01c;SPAC24C9.12c;SPAC1071.10c;SPAC926.04c;SPAC750.08c;SPAC1F7.13c;SPAC31G5.03;SPAC11E3.15;SPBC1289.03c;SPBC16H5.02;SPBC32H8.12c;SPAC1783.08c;SPBC2F12.07c;SPBC215.05;SPBC428.02c;SPAC3G9.11c;SPBC18H10.13;SPA…
GO Molecular Function	GO:0004470	malic enzyme activity	2.94117647058824 (2/68)	0.0389408099688473 (2/5136)	0.0153661	SPCC794.12c;SPAC750.08c;
GO Molecular Function	GO:0004471	malate dehydrogenase (decarboxylating) (NAD+) activity	2.94117647058824 (2/68)	0.0389408099688473 (2/5136)	0.0153661	SPCC794.12c;SPAC750.08c;
GO Molecular Function	GO:0005488	binding	75 (51/68)	53.0763239875389 (2726/5136)	0.0185251	SPBC56F2.12;SPAPB17E12.13;SPAC3H5.05c;SPBC660.16;SPCP31B10.07;SPAC824.07;SPBC16D10.08c;SPBC839.04;SPAC1006.07;SPAC1556.02c;SPBC14F5.05c;SPBC11C11.07;SPBC1711.13;SPAC9G1.03c;SPAC144.11;SPCC794.12c;SPCC576.08c;SPCC1259.01c;SPAC1805.12c;SPBC31A8.01c;SPAC24C9.12c;SPAC1071.10c;SPAC4A8.15c;SPAC926.04c;SPAC750.08c;SPAC11G7.04;SPAC1F7.13c;SPAC31G5.03;SPAC11E3.15;SPBC1289.03c;SPBC16H5.02;SPBC32H8.12c;SPAC…
GO Molecular Function	GO:0050662	coenzyme binding	10.2941176470588 (7/68)	1.86915887850467 (96/5136)	0.0206373	SPBC660.16;SPAC1556.02c;SPBC1711.13;SPCC794.12c;SPAC750.08c;SPBC215.05;SPAC3G9.11c;
GO Molecular Function	GO:0051287	NAD binding	5.88235294117647 (4/68)	0.486760124610592 (25/5136)	0.0236537	SPBC1711.13;SPCC794.12c;SPAC750.08c;SPBC215.05;
GO Molecular Function	GO:0000104	succinate dehydrogenase activity	2.94117647058824 (2/68)	0.058411214953271 (3/5136)	0.0374272	SPAC1556.02c;SPAC140.01;
GO Molecular Function	GO:0008177	succinate dehydrogenase (ubiquinone) activity	2.94117647058824 (2/68)	0.058411214953271 (3/5136)	0.0374272	SPAC1556.02c;SPAC140.01;
GO Molecular Function	GO:0016615	malate dehydrogenase activity	2.94117647058824 (2/68)	0.058411214953271 (3/5136)	0.0374272	SPCC794.12c;SPAC750.08c;
GO Molecular Function	GO:0048027	mRNA 5'-UTR binding	2.94117647058824 (2/68)	0.058411214953271 (3/5136)	0.0374272	SPAC3H5.05c;SPBC18H10.13;
