# Supplementary material for: Ageing-associated long non-coding RNA extends lifespan and reduces translation in non-dividing cells
Source: EMBO Rep. 2024 Oct 2;25(11):4921–49. doi: 10.1038/s44319-024-00265-9 (PMC11549352; doi:10.1038/s44319-024-00265-9)
Supplement: Supplementary file 9 — Source data Fig. 3 [file 44319_2024_265_MOESM9_ESM.zip › 3C/Data.xlsx]

## Sheet: Replicate1
#Replicate1 Original Ct values with three technical replicates and Rtminus control for aal1 primers
Fraction Name	Ct.aal1	Ct.RTminus	Ct.ppb1		% Enrichment Calculations		Fraction	aal1.mean	∆Ct	2∆∆Ct	Fraction	%RNA
Fraction1	22.1257	Undetermined	27.5991				Fraction 1	22.166	0	0	1	0
Fraction1	22.1185	Undetermined	27.6575				Fraction 2	21.0216	0	0	2	0
Fraction1	22.2538	Undetermined	27.5347				Fraction 3	21.565	0.543343	0.686179	3	22.302
Fraction2	20.9293	Undetermined	26.2979				Fraction 4	21.6794	0.657757	0.633863	4	20.6016
Fraction 2	20.8466	Undetermined	27.4669				Fraction 5	21.9208	0.899216	0.536178	5	17.4267
Fraction 2	21.289	Undetermined	26.3605				Fraction 6	22.0475	1.02587	0.491114	6	15.962
Fraction 3	21.4461	Undetermined	25.8074				Fraction 7	23.2715	2.24983	0.210248	7	6.83344
Fraction 3	21.6487	Undetermined	25.9853				Fraction 8	22.4146	1.39298	0.380778	8	12.376
Fraction 3	21.6	Undetermined	25.9804				Fraction 9	24.0092	2.98758	0.126081	9	4.09785
Fraction 4	21.5618	Undetermined	25.9097				Fraction 10	30.1877	9.16603	0.0017408	10	0.056579
Fraction 4	21.7025	Undetermined	25.8538				Fraction 11	27.5845	6.56289	0.0105773	11	0.34378
Fraction 4	21.7738	Undetermined	25.8698				Fraction 12	28.1574
Fraction 5	21.7369	Undetermined	24.9274							3.07676		100
Fraction 5	21.8817	Undetermined	25.0961
Fraction 5	22.144	Undetermined	25.0879
Fraction 6	21.7964	Undetermined	23.9323					ppb1.mean	∆Ct	2∆∆Ct	Fraction
Fraction 6	21.8927	38.7216	24.0089				Fraction 1	27.5971	0	0	1	0
Fraction 6	22.4533	Undetermined	23.8878				Fraction 2	26.7084	0	0	2	0
Fraction 7	22.2254	Undetermined	23.6229				Fraction 3	25.9244	-0.784068	1.72198	3	4.55825
Fraction 7	22.2759	Undetermined	23.4232				Fraction 4	25.8777	-0.830694	1.77854	4	4.70797
Fraction 7	25.3131	Undetermined	23.469				Fraction 5	25.0371	-1.67131	3.18504	5	8.43111
Fraction 8	22.3428	Undetermined	23.1775				Fraction 6	23.943	-2.76542	6.79947	6	17.9989
Fraction 8	22.2237	Undetermined	23.0021				Fraction 7	23.505	-3.2034	9.21128	7	24.3832
Fraction 8	22.6773	37.5957	23.0017				Fraction 8	23.0604	-3.64802	12.5361	8	33.1844
Fraction 9	23.9353	Undetermined	25.5398				Fraction 9	25.4941	-1.21435	2.32036	9	6.14221
Fraction 9	23.9494	Undetermined	25.5618				Fraction 10	33.896	7.18755	0.00686012	10	0.0181594
Fraction 9	24.1429	Undetermined	25.3807				Fraction 11	28.909	2.20051	0.217561	11	0.575905
Fraction 10	30.2912	Undetermined	33.4909				Fraction 12	29.8972
Fraction 10	30.281	Undetermined	33.0652							37.7772		100
Fraction 10	29.9907	Undetermined	35.1318
Fraction 11	27.5712	Undetermined	28.8771
Fraction 11	27.4099	Undetermined	28.9206
Fraction 11	27.7724	Undetermined	28.9292
Fraction 12	28.0195	Undetermined	30.4456
Fraction 12	28.0078	Undetermined	29.6517
Fraction 12	28.4448	Undetermined	29.5943

## Sheet: Replicate2
#Replicate2 Original Ct values with three technical replicates and Rtminus control for aal1 primers
Fraction Name	Ct.aal1	Ct.RTminus	Ct.ppb1		% Enrichment Calculations		Fraction	aal1.mean	∆Ct	2∆∆Ct	Fraction	%RNA
Fraction1	24.0873	38.7727	23.1855				Fraction 1	23.9875	0	0	1	0
Fraction1	23.8957	38.8932	23.1905				Fraction 2	24.2608	0	0	2	0
Fraction1	23.9795	38.5134	23.2913				Fraction 3	24.0883	-0.172589	1.12708	3	13.0764
Fraction2	24.2849	Undetermined	23.3027				Fraction 4	23.3219	-0.9389	1.91707	4	22.2418
Fraction 2	24.0297	Undetermined	22.9195				Fraction 5	23.3469	-0.913928	1.88417	5	21.8601
Fraction 2	24.4679	Undetermined	23.5486				Fraction 6	24.2068	-0.0540185	1.03815	6	12.0446
Fraction 3	24.1061	Undetermined	28.6938				Fraction 7	24.7891	0.528302	0.69337	7	8.04448
Fraction 3	23.9035	Undetermined	28.4339				Fraction 8	30.7466	6.4858	0.0111579	8	0.129453
Fraction 3	24.2552	Undetermined	28.3495				Fraction 9	24.4241	0.163223	0.893028	9	10.3609
Fraction 4	23.2525	Undetermined	27.7815				Fraction 10	24.8897	0.628892	0.646673	10	7.5027
Fraction 4	23.3935	Undetermined	27.7582				Fraction 11	25.5524	1.29155	0.408512	11	4.73956
Fraction 4	23.3198	Undetermined	27.5618				Fraction 12	28.1574
Fraction 5	23.336	Undetermined	25.9817							8.61921		100
Fraction 5	23.2915	Undetermined	26.0022
Fraction 5	23.4132	Undetermined	26.1757
Fraction 6	24.1689	Undetermined	24.9723					ppb1.mean	∆Ct	2∆∆Ct	Fraction
Fraction 6	24.2689	Undetermined	25.0889				Fraction 1	23.2224	0	0	1	0
Fraction 6	24.1826	Undetermined	24.9336				Fraction 2	23.2569	0	0	2	0
Fraction 7	24.6756	Undetermined	24.6078				Fraction 3	28.4924	5.23547	0.0265441	3	1.53356
Fraction 7	24.9588	Undetermined	24.7077				Fraction 4	27.7005	4.44358	0.0459568	4	2.65512
Fraction 7	24.733	Undetermined	24.8041				Fraction 5	26.0532	2.79628	0.143958	5	8.31705
Fraction 8	30.8043	Undetermined	23.7765				Fraction 6	24.9982	1.74133	0.299093	6	17.2799
Fraction 8	30.7063	Undetermined	23.8277				Fraction 7	24.7065	1.44963	0.366115	7	21.152
Fraction 8	30.7293	Undetermined	23.7339				Fraction 8	23.7794	0.522449	0.696189	8	40.2218
Fraction 9	24.2956	38.813	25.941				Fraction 9	26.0173	2.76034	0.147589	9	8.52684
Fraction 9	24.2061	Undetermined	26.066				Fraction 10	34.7394	11.4825	0.000349478	10	0.0201909
Fraction 9	24.7705	Undetermined	26.0447				Fraction 11	30.8777	7.62082	0.00508046	11	0.29352
Fraction 10	24.9654	Undetermined	34.6846				Fraction 12
Fraction 10	24.9297	Undetermined	34.7583							1.73087		100
Fraction 10	24.7741	Undetermined	34.7753
Fraction 11	25.6252	Undetermined	30.9721
Fraction 11	25.5914	Undetermined	30.7333
Fraction 11	25.4405	Undetermined	30.9278
Fraction 12	28.0195	Undetermined	Undetermined
Fraction 12	28.0078	Undetermined	Undetermined
Fraction 12	28.4448	Undetermined	Undetermined

## Sheet: Replicate3
#Replicate3 Original Ct values with three technical replicates and Rtminus control for aal1 primers
Fraction Name	Ct.aal1	Ct.RTminus	Ct.ppb1		% Enrichment Calculations		Fraction	aal1.mean	∆Ct	2∆∆Ct	Fraction	%RNA
Fraction1	24.7746	Undetermined	28.8595				Fraction 1	24.4582	0	0	1	0
Fraction1	24.583	Undetermined	28.8244				Fraction 2	20.1179	0	0	2	0
Fraction1	24.017	Undetermined	28.7071				Fraction 3	22.1131	1.99518	0.250837	3	15.243
Fraction2	20.0228	Undetermined	26.0046				Fraction 4	21.3865	1.26856	0.415073	4	25.2234
Fraction 2	20.2109	Undetermined	26.2728				Fraction 5	23.1765	3.05854	0.12003	5	7.29403
Fraction 2	20.12	Undetermined	26.5389				Fraction 6	22.3317	2.2138	0.215566	6	13.0996
Fraction 3	21.9578	Undetermined	31.2205				Fraction 7	22.4033	2.28534	0.205137	7	12.4659
Fraction 3	22.0643	Undetermined	31.2689				Fraction 8	27.94	7.82203	0.00441911	8	0.268543
Fraction 3	22.3171	Undetermined	31.5273				Fraction 9	22.4604	2.34252	0.197166	9	11.9815
Fraction 4	21.5284	Undetermined	31.8055				Fraction 10	22.9019	2.78398	0.14519	10	8.82301
Fraction 4	20.9928	Undetermined	31.6514				Fraction 11	23.5575	3.43955	0.0921707	11	5.60107
Fraction 4	21.6383	Undetermined	31.5283				Fraction 12	25.587
Fraction 5	22.9973	Undetermined	30.7151							1.64559		100
Fraction 5	23.488	Undetermined	31.0264
Fraction 5	23.0441	Undetermined	30.8905
Fraction 6	22.2739	Undetermined	28.6751					ppb1.mean	∆Ct	2∆∆Ct	Fraction
Fraction 6	22.4409	Undetermined	28.674				Fraction 1	28.797	0	0	1	0
Fraction 6	22.2804	Undetermined	28.751				Fraction 2	26.2721	0	0	2	0
Fraction 7	22.7468	Undetermined	28.0576				Fraction 3	31.3389	5.06679	0.0298362	3	3.23251
Fraction 7	22.2653	Undetermined	28.1117				Fraction 4	31.6617	5.3896	0.0238545	4	2.58443
Fraction 7	22.1977	Undetermined	28.4795				Fraction 5	30.8774	4.60523	0.0410853	5	4.45125
Fraction 8	28.3328	Undetermined	28.5954				Fraction 6	28.7	2.42792	0.185833	6	20.1334
Fraction 8	27.6841	Undetermined	28.5046				Fraction 7	28.2162	1.94413	0.259872	7	28.155
Fraction 8	27.8029	Undetermined	28.0538				Fraction 8	28.3846	2.11249	0.231248	8	25.0538
Fraction 9	22.5006	Undetermined	28.8714				Fraction 9	29.0537	2.78162	0.145428	9	15.756
Fraction 9	22.3539	Undetermined	29.1853				Fraction 10	37.3523	11.0802	0.000461874	10	0.0500402
Fraction 9	22.5269	Undetermined	29.1044				Fraction 11	33.8084	7.53631	0.00538698	11	0.583634
Fraction 10	23.0652	Undetermined	37.5101				Fraction 12	38.7673
Fraction 10	22.9405	Undetermined	37.2656							0.923007		100
Fraction 10	22.7	Undetermined	37.2813
Fraction 11	23.6078	Undetermined	33.7184
Fraction 11	23.5042	Undetermined	33.957
Fraction 11	23.5605	Undetermined	33.7499
Fraction 12	25.6945	Undetermined	38.9795
Fraction 12	25.4902	Undetermined	38.4919
Fraction 12	25.5764	Undetermined	38.8304
