# Supplementary material for: Ageing-associated long non-coding RNA extends lifespan and reduces translation in non-dividing cells
Source: EMBO Rep. 2024 Oct 2;25(11):4921–49. doi: 10.1038/s44319-024-00265-9 (PMC11549352; doi:10.1038/s44319-024-00265-9)
Supplement: Supplementary file 10 — Source data Fig. 4 [file 44319_2024_265_MOESM10_ESM.zip]

Archive with 13 entries (9 files):
- 4D/
- 4D/Data.csv
- 4D/ReadMe.docx
- 4F/
- 4F/Data.csv
- 4F/ReadMe.docx
- 4E/
- 4E/Data.csv
- 4E/ReadMe.docx
- 4G/
- 4G/.DS_Store
- 4G/Data.csv
- 4G/ReadMe.docx
