# Supplementary material for: Ageing-associated long non-coding RNA extends lifespan and reduces translation in non-dividing cells
Source: EMBO Rep. 2024 Oct 2;25(11):4921–49. doi: 10.1038/s44319-024-00265-9 (PMC11549352; doi:10.1038/s44319-024-00265-9)
Supplement: Supplementary file 10 — Source data Fig. 4 [file 44319_2024_265_MOESM10_ESM.zip › 4D/Data.csv]

#measured_with_ImageJ (in pixels). See the ReadMe file for details
#Shows data used to plot both 4D (P/M ratio) and 4E (P+M as a % of respective controls = Relative Ribosome Content)
Strain	rep	time	monosome	Polysome	P/M ratio	P+M	Total as a % of control
aal1-pOE	1	Prolif	32524	38448	1.182142418	70972	0.84625474
evc	1	Prolif	43121	40745	0.944899237	83866	1
wt	1	Prolif	44514	43083	0.96785281	87597	1
aal1∆	1	Prolif	52507	43732	0.832879426	96239	1.098656347
aal1-pOE	1	Stat(0d)	37555	29665	0.789908135	67220	0.461980427
evc	1	Stat(0d)	95674	49830	0.520831156	145504	1
wt	1	Stat(0d)	41179	29083	0.706258044	70262	1
aal1∆	1	Stat(0d)	79782	57080	0.7154496	136862	1.947880789
aal1-pOE	1	Stat(6d)	31691	36113	1.139534884	67804	0.824475006
evc	1	Stat(6d)	50410	31829	0.6314025	82239	1
wt	1	Stat(6d)	34197	33933	0.992280025	68130	1
aal1∆	1	Stat(6d)	39992	19736	0.4934987	59728	0.876676941
aal1-pOE	2	Prolif	16408	33093	2.016882009	49501	0.644384853
evc	2	Prolif	31953	44866	1.404124808	76819	1
wt	2	Prolif	33245	42306	1.272552263	75551	1
aal1∆	2	Prolif	35845	51108	1.425805552	86953	1.150917923
aal1-pOE	2	Stat(0d)	21134	17620	0.833727643	38754	0.657705819
evc	2	Stat(0d)	33205	25718	0.774521909	58923	1
wt	2	Stat(0d)	27233	22871	0.839826681	50104	1
aal1∆	2	Stat(0d)	38201	37166	0.972906468	75367	1.504211241
aal1-pOE	2	Stat(6d)	25809	35638	1.380836142	61447	0.964918893
evc	2	Stat(6d)	32282	31399	0.972647296	63681	1
wt	2	Stat(6d)	33620	36692	1.091374182	70312	1
aal1∆	2	Stat(6d)	37380	44163	1.181460674	81543	1.159730914
aal1-pOE	3	Prolif	27165	39885	1.468249586	67050	0.620586248
evc	3	Prolif	44281	63762	1.439940381	108043	1
wt	3	Prolif	34530	54190	1.569359977	88720	1
aal1∆	3	Prolif	38237	57944	1.515390852	96181	1.084096032
aal1-pOE	3	Stat(0d)	30181	35673	1.181968788	65854	0.830650858
evc	3	Stat(0d)	47588	31692	0.66596621	79280	1
wt	3	Stat(0d)	40957	31703	0.774055717	72660	1
aal1∆	3	Stat(0d)	48001	35879	0.747463595	83880	1.154417836
aal1-pOE	3	Stat(6d)	38797	57317	1.477356497	96114	1.072796678
evc	3	Stat(6d)	40460	49132	1.214335146	89592	1
wt	3	Stat(6d)	36991	44963	1.215511881	81954	1
aal1∆	3	Stat(6d)	50626	57473	1.135246711	108099	1.319020426
aal1-pOE	4	Prolif	41471	41871	1.009645294	83342	0.924625011
evc	4	Prolif	45487	44649	0.981577154	90136	1
wt	4	Prolif	48909	42886	0.876852931	91795	1
aal1∆	4	Prolif	58567	62224	1.062441307	120791	1.315877771
aal1-pOE	4	Stat(0d)	46623	25690	0.551015593	72313	0.708124835
evc	4	Stat(0d)	69545	32574	0.468387375	102119	1
wt	4	Stat(0d)	42751	15530	0.363266356	58281	1
aal1∆	4	Stat(0d)	69228	34003	0.491174091	103231	1.771263362
