# Supplementary material for: Ageing-associated long non-coding RNA extends lifespan and reduces translation in non-dividing cells
Source: EMBO Rep. 2024 Oct 2;25(11):4921–49. doi: 10.1038/s44319-024-00265-9 (PMC11549352; doi:10.1038/s44319-024-00265-9)
Supplement: Supplementary file 10 — Source data Fig. 4 [file 44319_2024_265_MOESM10_ESM.zip › 4F/Data.csv]

#measured_with_ImageJ (in pixels). See ReadMe for details
#Shows data used to plot both 4F-LeftPanel (P/M ratio) and 4F-RightPanel (P+M as a % of respective controls = Relative Ribosome Content)
Strain	replicate	monosome	Polysome	P/M ratio	P+M	Total as a % of control (Relative Ribosome Content)
wt+aal1-pOE	1	73804	77816	1.054360197	151620	0.745035797
wt+evc	1	96686	106821	1.104823863	203507	1
aal1∆+evc	1	125526	144654	1.152382773	270180	1.32762018
aal1∆+aal1-pOE	1	108741	139925	1.286773158	248666	1.221903915
wt+aal1-pOE	2	77991	86031	1.103088818	164022	0.749458543
wt+evc	2	104162	114692	1.101092529	218854	1
aal1∆+evc	2	125466	154188	1.228922577	279654	1.277810778
aal1∆+aal1-pOE	2	95489	120996	1.267119773	216485	0.989175432
wt+aal1-pOE	3	43228	93913	2.172503933	137141	0.49506348
wt+evc	3	120137	156880	1.305842496	277017	1
aal1∆+evc	3	147903	216039	1.460680311	363942	1.313789406
aal1∆+aal1-pOE	3	88541	121777	1.37537412	210318	0.759224163
