# Supplementary material for: Ageing-associated long non-coding RNA extends lifespan and reduces translation in non-dividing cells
Source: EMBO Rep. 2024 Oct 2;25(11):4921–49. doi: 10.1038/s44319-024-00265-9 (PMC11549352; doi:10.1038/s44319-024-00265-9)
Supplement: Supplementary file 10 — Source data Fig. 4 [file 44319_2024_265_MOESM10_ESM.zip › 4G/Data.csv]

#Imaged in an Amersham ImageQuant800 imager. TL 10.2 analysis software with rolling ball background normalization.
#The intensity of anti-puromycin bands between 15 and 165 kDa was quantified from chemiluminescence images with the ImageQuant™TL 10.2 analysis software with rolling ball background normalization.
Genotype	Batch	Puromycin	Actin	Puro/Act
evc	1	589819	1106639	0.5329823
aal1OE	1	684762	1539156	0.444894475
aal1D	1	1104582	1896340	0.58248099
wt972h-	1	1066588	1981962	0.538147553
evc	2	922248	1554822	0.593153428
aal1OE	2	581098	1450230	0.400693683
aal1D	2	837334	1744946	0.479862414
wt972h-	2	792702	2119810	0.373949552
evc	3	980369	1135484	0.863393055
aal1OE	3	547135	1341255	0.40792765
aal1D	3	844030	1646069	0.512754933
wt972h-	3	805167	1956850	0.411460766
