# Supplementary material for: Ageing-associated long non-coding RNA extends lifespan and reduces translation in non-dividing cells
Source: EMBO Rep. 2024 Oct 2;25(11):4921–49. doi: 10.1038/s44319-024-00265-9 (PMC11549352; doi:10.1038/s44319-024-00265-9)
Supplement: Supplementary file 11 — Source data Fig. 5 [file 44319_2024_265_MOESM11_ESM.zip]

Archive with 11 entries (8 files):
- 5D/
- 5D/.DS_Store
- 5D/Data.csv
- 5D/ReadMe.docx
- 5F/
- 5F/Data.csv
- 5F/ReadMe.docx
- 5E/
- 5E/.DS_Store
- 5E/Data.csv
- 5E/ReadMe.docx
