# Supplementary material for: Ageing-associated long non-coding RNA extends lifespan and reduces translation in non-dividing cells
Source: EMBO Rep. 2024 Oct 2;25(11):4921–49. doi: 10.1038/s44319-024-00265-9 (PMC11549352; doi:10.1038/s44319-024-00265-9)
Supplement: Supplementary file 11 — Source data Fig. 5 [file 44319_2024_265_MOESM11_ESM.zip › 5D/Data.csv]

Sample Name	Target Name	Replicate	CT
wt	act1	1	16.543
wt	act1	1	16.419
wt	act1	1	16.111
aal1∆	act1	1	16.700
aal1∆	act1	1	16.624
aal1∆	act1	1	16.663
evc	act1	1	16.135
evc	act1	1	16.560
evc	act1	1	16.217
aal1-pOE	act1	1	16.322
aal1-pOE	act1	1	16.071
aal1-pOE	act1	1	15.985
wt	rpl1901	1	20.265
wt	rpl1901	1	20.075
wt	rpl1901	1	20.749
aal1∆	rpl1901	1	20.348
aal1∆	rpl1901	1	20.752
aal1∆	rpl1901	1	20.706
evc	rpl1901	1	20.131
evc	rpl1901	1	20.138
evc	rpl1901	1	20.334
aal1-pOE	rpl1901	1	20.339
aal1-pOE	rpl1901	1	20.244
aal1-pOE	rpl1901	1	20.340
evc	rpl1901	2	22.271
evc	rpl1901	2	22.719
evc	rpl1901	2	22.768
aal1-pOE	rpl1901	2	23.482
aal1-pOE	rpl1901	2	23.403
aal1-pOE	rpl1901	2	23.465
wt	rpl1901	2	22.710
wt	rpl1901	2	23.336
wt	rpl1901	2	23.073
aal1∆	rpl1901	2	22.446
aal1∆	rpl1901	2	23.039
aal1∆	rpl1901	2	23.089
evc	act1	2	17.918
evc	act1	2	17.819
evc	act1	2	17.793
aal1-pOE	act1	2	17.679
aal1-pOE	act1	2	17.697
aal1-pOE	act1	2	17.527
wt	act1	2	18.495
wt	act1	2	18.281
wt	act1	2	18.548
aal1∆	act1	2	18.682
aal1∆	act1	2	18.656
aal1∆	act1	2	18.809
wt	act1	3	15.78410847
wt	act1	3	15.58074569
wt	act1	3	15.70906216
aal1∆	act1	3	16.62823677
aal1∆	act1	3	16.38985764
aal1∆	act1	3	16.83085446
evc	act1	3	16.27739246
evc	act1	3	15.60959998
evc	act1	3	16.09576053
aal1-pOE	act1	3	17.6981439
aal1-pOE	act1	3	18.2687751
aal1-pOE	act1	3	17.91844728
wt	rpl1901	3	24.12076117
wt	rpl1901	3	24.47503197
wt	rpl1901	3	24.64646758
aal1∆	rpl1901	3	24.76613432
aal1∆	rpl1901	3	24.79809954
aal1∆	rpl1901	3	24.9206471
evc	rpl1901	3	23.18963042
evc	rpl1901	3	23.53210792
evc	rpl1901	3	23.33067626
aal1-pOE	rpl1901	3	27.55823148
aal1-pOE	rpl1901	3	27.47460782
aal1-pOE	rpl1901	3	27.31238391
