# Supplementary material for: Ageing-associated long non-coding RNA extends lifespan and reduces translation in non-dividing cells
Source: EMBO Rep. 2024 Oct 2;25(11):4921–49. doi: 10.1038/s44319-024-00265-9 (PMC11549352; doi:10.1038/s44319-024-00265-9)
Supplement: Supplementary file 11 — Source data Fig. 5 [file 44319_2024_265_MOESM11_ESM.zip › 5F/Data.csv]

#Likelihood estimates of survival was normalised to time0(T0) for plotting. See ReadMe for details
Sample	Replicate	Time(days)	ColonyFormingUnitsPerDroplet(CFUs/droplet)	Likelihood	LowerCI	UpperCI	T0	normalized survival
rpl1901Æ	1	0	4461.834924	0.057452716	1813.762192	10106.31138	4461.834924	100
rpl1901Æ	1	3	4461.834924	0.057452716	1813.762192	10106.31138	4461.834924	100
rpl1901Æ	1	6	3436.394302	0.046952829	1392.462104	7849.895552	4461.834924	77.01751321
rpl1901Æ	1	8	749.2940421	0.033950576	316.7208139	1610.527447	4461.834924	16.79340574
rpl1901Æ	1	10	269.8594768	0.066980114	111.6779047	596.9219879	4461.834924	6.048172588
rpl1901Æ	1	13	248.4993037	0.003480888	113.212441	491.5429154	4461.834924	5.569441899
rpl1901Æ	1	15	98.67766036	0.019394595	39.72441894	227.4559744	4461.834924	2.211593706
rpl1901Æ	1	17	24.01153518	0.042507966	9.774545335	54.21059712	4461.834924	0.538153822
rpl1901Æ	1	20	22.51728976	0.062093865	9.33606005	49.58446157	4461.834924	0.50466434
rpl1901Æ	1	22	14.03464873	0.045179912	5.698564692	31.98519147	4461.834924	0.314548812
rpl1901Æ	1	24	9.989392053	0.066783943	4.134450346	22.09212436	4461.834924	0.22388529
rpl1901Æ	1	27	0	1	0	0.06913282	4461.834924	0
rpl1901Æ	1	34	0	1	0	0.320115313	4461.834924	0
rpl1901Æ	2	0	9964.929814	0.004430352	4078.016194	22457.18305	9964.929814	100
rpl1901Æ	2	3	2439.716058	0.068636509	1008.526654	5402.982343	9964.929814	24.483023
rpl1901Æ	2	6	491.4695314	0.054947574	200.2509713	1110.44296	9964.929814	4.931991901
rpl1901Æ	2	8	379.2427536	0.045366501	153.9550324	864.5255064	9964.929814	3.805774458
rpl1901Æ	2	10	296.164858	0.019437867	119.213041	682.7988029	9964.929814	2.972071691
rpl1901Æ	2	13	163.7054937	0.054744763	66.71430904	369.8134957	9964.929814	1.642816324
rpl1901Æ	2	15	112.1010305	0.051318533	47.16998975	243.007972	9964.929814	1.124955545
rpl1901Æ	2	17	98.67766036	0.019394595	39.72441894	227.4559744	9964.929814	0.990249427
rpl1901Æ	2	20	67.55818426	0.062125446	28.01024691	148.7711488	9964.929814	0.677959459
rpl1901Æ	2	22	18.18369578	0.054654912	7.410906765	41.07227568	9964.929814	0.182476908
rpl1901Æ	2	24	14.03464873	0.045179912	5.698564692	31.98519147	9964.929814	0.140840417
rpl1901Æ	2	27	0	1	0	0.26676323	9964.929814	0
rpl1901Æ	2	34	0	1	0	0.320115313	9964.929814	0
rpl1901Æ	3	0	1477.598233	0.055561414	601.6837384	3340.578742	1477.598233	100
rpl1901Æ	3	3	1010.72114	0.051841244	425.101861	2191.925216	1477.598233	68.40297433
rpl1901Æ	3	6	608.7067642	0.062505901	252.3114959	1340.836914	1477.598233	41.19568842
rpl1901Æ	3	8	216.1943951	0.042600274	87.99912822	488.1710914	1477.598233	14.63147358
rpl1901Æ	3	10	163.7054937	0.054744763	66.71430904	369.8134957	1477.598233	11.07916144
rpl1901Æ	3	13	112.1010305	0.051318533	47.16998975	243.007972	1477.598233	7.586705777
rpl1901Æ	3	15	42.10656955	0.045194232	17.09650388	95.96357525	1477.598233	2.84966296
rpl1901Æ	3	17	33.11852131	0.017903441	14.37367969	69.07158865	1477.598233	2.241375265
rpl1901Æ	3	20	29.96942335	0.066799009	12.40381075	66.28110499	1477.598233	2.028252517
rpl1901Æ	3	22	14.03464873	0.045179912	5.698564692	31.98519147	1477.598233	0.949828473
rpl1901Æ	3	24	9.989392053	0.066783943	4.134450346	22.09212436	1477.598233	0.676056037
rpl1901Æ	3	27	0	1	0	0.248293729	1477.598233	0
rpl1901Æ	3	34	0	1	0	0.320115313	1477.598233	0
nmt1::rpl1901+15µM	1	0	4889.684344	0.01956838	2357.994757	12052.04885	4889.684344	100
nmt1::rpl1901+15µM	1	3	1889.684344	0.01956838	957.994757	6052.048854	4889.684344	38.64634629
nmt1::rpl1901+15µM	1	6	203.7054937	0.054744763	166.714309	669.8134957	4889.684344	4.16602544
nmt1::rpl1901+15µM	1	8	109.9194857	0.066844231	97.21509462	398.8750523	4889.684344	2.247987354
nmt1::rpl1901+15µM	1	10	72.88767327	0.019380197	43.23998641	275.8054533	4889.684344	1.490641689
nmt1::rpl1901+15µM	1	13	32.88767327	0.019380197	13.23998641	75.80545333	4889.684344	0.672592972
nmt1::rpl1901+15µM	1	15	32.88767327	0.019380197	13.23998641	75.80545333	4889.684344	0.672592972
nmt1::rpl1901+15µM	1	17	10.96201563	0.0193754	4.413154847	25.26676323	4889.684344	0.22418657
nmt1::rpl1901+15µM	1	20	8.003565627	0.042500285	3.257913911	18.06913282	4889.684344	0.163682665
nmt1::rpl1901+15µM	1	22	8.003565627	0.042500285	3.257913911	18.06913282	4889.684344	0.163682665
nmt1::rpl1901+15µM	1	24	6.061069707	0.054647435	2.468803555	13.69001329	4889.684344	0.123956257
nmt1::rpl1901+15µM	1	27	2.662229433	0.042555078	1.041010165	6.021350039	4889.684344	0.054445834
nmt1::rpl1901+15µM	1	34	0	1	0	0.320115313	4889.684344	0
nmt1::rpl1901+15µM	2	0	8138.780752	0.021219642	3260.381362	18876.37744	8138.780752	100
nmt1::rpl1901+15µM	2	3	4461.834924	0.057452716	1813.762192	10106.31138	8138.780752	54.82190834
nmt1::rpl1901+15µM	2	6	336.4538069	0.051448627	141.560085	729.4446918	8138.780752	4.133958355
nmt1::rpl1901+15µM	2	8	269.8594768	0.066980114	111.6779047	596.9219879	8138.780752	3.315723633
nmt1::rpl1901+15µM	2	10	126.343326	0.045237226	51.29676691	287.9532671	8138.780752	1.552361832
nmt1::rpl1901+15µM	2	13	89.91948568	0.066844231	37.21509462	198.8750523	8138.780752	1.104827473
nmt1::rpl1901+15µM	2	15	81.42541678	0.026642359	34.59749393	173.9853452	8138.780752	1.000462099
nmt1::rpl1901+15µM	2	17	42.10656955	0.045194232	17.09650388	95.96357525	8138.780752	0.517357216
nmt1::rpl1901+15µM	2	20	32.88767327	0.019380197	13.23998641	75.80545333	8138.780752	0.404085996
nmt1::rpl1901+15µM	2	22	14.03464873	0.045179912	5.698564692	31.98519147	8138.780752	0.172441661
nmt1::rpl1901+15µM	2	24	9.718885199	0.101389043	3.518863274	23.77017333	8138.780752	0.119414511
nmt1::rpl1901+15µM	2	27	4.678077615	0.045175285	1.893266644	10.66119304	8138.780752	0.05747885
nmt1::rpl1901+15µM	2	34	0	1	0	0.320115313	8138.780752	0
nmt1::rpl1901+15µM	3	0	5910.003849	0.04540926	2397.835523	13393.63481	5910.003849	100
nmt1::rpl1901+15µM	3	3	649.1956713	0.042808843	264.1857908	1466.281646	5910.003849	10.98469118
nmt1::rpl1901+15µM	3	6	269.8594768	0.066980114	111.6779047	596.9219879	5910.003849	4.566147226
nmt1::rpl1901+15µM	3	8	163.7054937	0.054744763	66.71430904	369.8134957	5910.003849	2.769972709
nmt1::rpl1901+15µM	3	10	99.36757955	0.017916835	43.12539483	207.2482349	5910.003849	1.681345429
nmt1::rpl1901+15µM	3	13	72.04215117	0.042531021	29.32600477	162.654044	5910.003849	1.218986536
nmt1::rpl1901+15µM	3	15	18.18369578	0.054654912	7.410906765	41.07227568	5910.003849	0.307676547
nmt1::rpl1901+15µM	3	17	18.18369578	0.054654912	7.410906765	41.07227568	5910.003849	0.307676547
nmt1::rpl1901+15µM	3	20	18.18369578	0.054654912	7.410906765	41.07227568	5910.003849	0.307676547
nmt1::rpl1901+15µM	3	22	18.18369578	0.054654912	7.410906765	41.07227568	5910.003849	0.307676547
nmt1::rpl1901+15µM	3	24	9.237148787	0.0336683	3.905586573	19.84793359	5910.003849	0.156296832
nmt1::rpl1901+15µM	3	27	4.678077615	0.045175285	1.893266644	10.66119304	5910.003849	0.079155238
nmt1::rpl1901+15µM	3	34	0	1	0	0.320115313	5910.003849	0
nmt1::rpl1901+3µM	1	0	5910.003849	0.04540926	2397.835523	13393.63481	5910.003849	100
nmt1::rpl1901+3µM	1	3	4461.834924	0.057452716	1813.762192	10106.31138	5910.003849	75.49631164
nmt1::rpl1901+3µM	1	6	4461.834924	0.057452716	1813.762192	10106.31138	5910.003849	75.49631164
nmt1::rpl1901+3µM	1	8	1953.127453	0.043441901	794.1983831	4415.042335	5910.003849	33.04782032
nmt1::rpl1901+3µM	1	10	1830.753145	0.063372059	758.3577643	4035.270564	5910.003849	30.9771904
nmt1::rpl1901+3µM		13	889.6843438	0.01956838	357.994757	2052.048854	5910.003849	15.0538708
nmt1::rpl1901+3µM	1	15	649.1956713	0.042808843	264.1857908	1466.281646	5910.003849	10.98469118
nmt1::rpl1901+3µM	1	17	379.2427536	0.045366501	153.9550324	864.5255064	5910.003849	6.416962887
nmt1::rpl1901+3µM	1	20	126.3437328	0.045237226	51.29676691	287.9532671	5910.003849	2.137794425
nmt1::rpl1901+3µM	1	22	54.01153518	0.042507966	9.774545335	54.21059712	5910.003849	0.913900169
nmt1::rpl1901+3µM	1	24	22.51728976	0.062093865	9.33606005	49.58446157	5910.003849	0.381002963
nmt1::rpl1901+3µM	1	27	18.18369578	0.054654912	7.410906765	41.07227568	5910.003849	0.307676547
nmt1::rpl1901+3µM	1	34	8.003565627	0.042500285	3.257913911	18.06913282	5910.003849	0.135424034
nmt1::rpl1901+3µM	2	0	6360.001024	0.042155127	2316.413777	16336.30071	6360.001024	100
nmt1::rpl1901+3µM	2	3	5130.447011	0.052746316	1888.836439	10024.76328	6360.001024	80.66739285
nmt1::rpl1901+3µM	2	6	4570.901449	0.022735949	1996.001977	9438.520554	6360.001024	71.86950807
nmt1::rpl1901+3µM	2	8	2254.510689	0.034530738	952.3077369	4848.9771	6360.001024	35.44827557
nmt1::rpl1901+3µM	2	10	2010.617193	0.071250413	934.6400133	4214.060191	6360.001024	31.61347279
nmt1::rpl1901+3µM	2	13	1263.189272	0.02143306	666.40463	2302.063309	6360.001024	19.86146334
nmt1::rpl1901+3µM	2	15	909.7011306	0.055507418	372.9003146	1806.080479	6360.001024	14.30347459
nmt1::rpl1901+3µM	2	17	676.4403836	0.052804572	253.0591423	1010.127771	6360.001024	10.63585338
nmt1::rpl1901+3µM	2	20	216.1943951	0.042600274	87.99912822	488.1710914	6360.001024	3.399282395
nmt1::rpl1901+3µM	2	22	72.04215117	0.042531021	29.32600477	162.654044	6360.001024	1.132738044
nmt1::rpl1901+3µM	2	24	54.55543863	0.054677359	22.23406596	123.2296755	6360.001024	0.857789777
nmt1::rpl1901+3µM	2	27	27.71244885	0.033675324	11.71719824	59.54534797	6360.001024	0.435730258
nmt1::rpl1901+3µM	2	34	22.51728976	0.062093865	9.33606005	49.58446157	6360.001024	0.354045379
nmt1::rpl1901+3µM	3	0	5670.746012	0.04900164	2097.016639	13103.09761	5670.746012	100
nmt1::rpl1901+3µM	3	3	5061.130746	0.055001446	1840.163472	11036.04638	5670.746012	89.24982243
nmt1::rpl1901+3µM	3	6	4061.716604	0.053017706	2011.902371	10271.62437	5670.746012	71.62578954
nmt1::rpl1901+3µM	3	8	2679.839627	0.019966277	1077.116896	6189.458463	5670.746012	47.25726776
nmt1::rpl1901+3µM	3	10	2098.594768	0.066980114	1116.779047	5960.921988	5670.746012	37.00738428
nmt1::rpl1901+3µM	3	13	902.7314231	0.062220302	684.0491451	2446.457902	5670.746012	15.91909462
nmt1::rpl1901+3µM	3	15	800.3565627	0.042500285	253.2579139	1118.069133	5670.746012	14.11377905
nmt1::rpl1901+3µM	3	17	649.1956713	0.042808843	264.1857908	1466.281646	5670.746012	11.44815285
nmt1::rpl1901+3µM	3	20	336.4538069	0.051448627	141.560085	729.4446918	5670.746012	5.93314894
nmt1::rpl1901+3µM	3	22	269.8594768	0.066980114	111.6779047	596.9219879	5670.746012	4.758800275
nmt1::rpl1901+3µM	3	24	67.55818426	0.062125446	28.01024691	148.7711488	5670.746012	1.19134562
nmt1::rpl1901+3µM	3	27	27.71244885	0.033675324	11.71719824	59.54534797	5670.746012	0.488691414
nmt1::rpl1901+3µM	3	34	24.01153518	0.042507966	9.774545335	54.21059712	5670.746012	0.423428154
nmt1::rpl1901	1	0	8138.780752	0.021219642	3260.381362	18876.37744	8138.780752	100
nmt1::rpl1901	1	3	2477.598233	0.055561414	1601.683738	6340.578742	8138.780752	30.44188446
nmt1::rpl1901	1	6	889.6843438	0.01956838	357.994757	2052.048854	8138.780752	10.93142045
nmt1::rpl1901	1	8	889.6843438	0.01956838	357.994757	2052.048854	8138.780752	10.93142045
nmt1::rpl1901	1	10	491.4695314	0.054947574	200.2509713	1110.44296	8138.780752	6.038613723
nmt1::rpl1901	1	13	249.5204051	0.033759737	105.4916675	536.1830703	8138.780752	3.065820455
nmt1::rpl1901	1	15	163.7054937	0.054744763	66.71430904	369.8134957	8138.780752	2.011425282
nmt1::rpl1901	1	17	98.67766036	0.019394595	39.72441894	227.4559744	8138.780752	1.212437875
nmt1::rpl1901	1	20	67.55818426	0.062125446	28.01024691	148.7711488	8138.780752	0.830077457
nmt1::rpl1901	1	22	54.55543863	0.054677359	22.23406596	123.2296755	8138.780752	0.670314637
nmt1::rpl1901	1	24	24.01153518	0.042507966	9.774545335	54.21059712	8138.780752	0.295026195
nmt1::rpl1901	1	27	18.18369578	0.054654912	7.410906765	41.07227568	8138.780752	0.223420391
nmt1::rpl1901	1	34	4.678077615	0.045175285	1.893266644	10.66119304	8138.780752	0.05747885
nmt1::rpl1901	2	0	5910.003849	0.04540926	2397.835523	13393.63481	5910.003849	100
nmt1::rpl1901	2	3	3436.394302	0.046952829	1392.462104	7849.895552	5910.003849	58.14538179
nmt1::rpl1901	2	6	963.7054937	0.054744763	660.714309	2369.813496	5910.003849	16.30634291
nmt1::rpl1901	2	8	626.343326	0.045237226	351.2967669	1287.953267	5910.003849	10.59801892
nmt1::rpl1901	2	10	226.343326	0.045237226	151.2967669	587.9532671	5910.003849	3.829833817
nmt1::rpl1901	2	13	128.6776604	0.019394595	79.72441894	427.4559744	5910.003849	2.17728556
nmt1::rpl1901	2	15	128.6776604	0.019394595	79.72441894	427.4559744	5910.003849	2.17728556
nmt1::rpl1901	2	17	54.55543863	0.054677359	22.23406596	123.2296755	5910.003849	0.923103267
nmt1::rpl1901	2	20	23.29745964	0.006290561	10.3416781	47.24971919	5910.003849	0.394203798
nmt1::rpl1901	2	22	18.18369578	0.054654912	7.410906765	41.07227568	5910.003849	0.307676547
nmt1::rpl1901	2	24	10.96201563	0.0193754	4.413154847	25.26676323	5910.003849	0.185482377
nmt1::rpl1901	2	27	3.653388791	0.019375148	1.452767596	8.421770861	5910.003849	0.061817029
nmt1::rpl1901	2	34	3.653388791	0.019375148	1.452767596	8.421770861	5910.003849	0.061817029
nmt1::rpl1901	3	0	2439.716058	0.068636509	1008.526654	5402.982343	2439.716058	100
nmt1::rpl1901	3	3	1401.091413	0.054503414	601.6837384	3120.770936	2439.716058	57.42846215
nmt1::rpl1901	3	6	420.1852526	0.023156756	179.4455443	892.7871577	2439.716058	17.22271128
nmt1::rpl1901	3	8	336.4538069	0.051448627	141.560085	729.4446918	2439.716058	13.79069527
nmt1::rpl1901	3	10	216.1943951	0.042600274	87.99912822	488.1710914	2439.716058	8.861457234
nmt1::rpl1901	3	13	163.7054937	0.054744763	66.71430904	369.8134957	2439.716058	6.710022388
nmt1::rpl1901	3	15	112.1010305	0.051318533	47.16998975	243.007972	2439.716058	4.594839229
nmt1::rpl1901	3	17	42.10656955	0.045194232	17.09650388	95.96357525	2439.716058	1.72587992
nmt1::rpl1901	3	20	42.10656955	0.045194232	17.09650388	95.96357525	2439.716058	1.72587992
nmt1::rpl1901	3	22	24.01153518	0.042507966	9.774545335	54.21059712	2439.716058	0.984193841
nmt1::rpl1901	3	24	18.18369578	0.054654912	7.410906765	41.07227568	2439.716058	0.745320166
nmt1::rpl1901	3	27	8.003565627	0.042500285	3.257913911	18.06913282	2439.716058	0.32805316
nmt1::rpl1901	3	34	4.150851745	0.051256834	1.737855984	8.997883761	2439.716058	0.170136674
wt	1	0	8138.780752	0.021219642	3260.381362	18876.37744	8138.780752	100
wt	1	3	4269.859477	0.066980114	2111.677905	9596.921988	8138.780752	52.46313431
wt	1	6	3454.555439	0.054677359	1222.234066	7123.229676	8138.780752	42.44561371
wt	1	8	632.8876733	0.049380197	213.2399864	1375.805453	8138.780752	7.776197597
wt	1	10	342.1065696	0.045194232	157.0965039	695.9635753	8138.780752	4.203413018
wt	1	13	224.0115352	0.042507966	109.7745453	454.2105971	8138.780752	2.752396729
wt	1	15	198.6776604	0.019394595	79.72441894	427.4559744	8138.780752	2.441123142
wt	1	17	142.1065696	0.045194232	57.09650388	295.9635753	8138.780752	1.746042484
wt	1	20	78.18369578	0.054654912	27.41090677	181.0722757	8138.780752	0.960631551
wt	1	22	32.88767327	0.019380197	13.23998641	75.80545333	8138.780752	0.404085996
wt	1	24	18.18369578	0.054654912	7.410906765	41.07227568	8138.780752	0.223420391
wt	1	27	10.96201563	0.0193754	4.413154847	25.26676323	8138.780752	0.134688671
wt	1	34	0	1	0	0.320115313	8138.780752	0
wt	2	0	7159.679021	0.006801036	2976.691502	15739.85589	7159.679021	100
wt	2	3	3436.394302	0.046952829	1392.462104	7849.895552	7159.679021	47.99648548
wt	2	6	2442.106572	0.045194232	1102.096504	6595.963575	7159.679021	34.10916278
wt	2	8	296.1648583	0.019437867	119.213041	682.7988029	7159.679021	4.136566143
wt	2	10	216.1943951	0.042600274	87.99912822	488.1710914	7159.679021	3.019610159
wt	2	13	163.7054937	0.054744763	66.71430904	369.8134957	7159.679021	2.286492079
wt	2	15	163.7054937	0.054744763	66.71430904	369.8134957	7159.679021	2.286492079
wt	2	17	126.3433264	0.045237226	51.29676691	287.9532671	7159.679021	1.764650706
wt	2	20	98.67766036	0.019394595	39.72441894	227.4559744	7159.679021	1.3782414
wt	2	22	68.67766036	0.019394595	26.01340543	173.4559744	7159.679021	0.959228202
wt	2	24	32.88767327	0.019380197	13.23998641	75.80545333	7159.679021	0.459345638
wt	2	27	10.96201563	0.0193754	4.413154847	25.26676323	7159.679021	0.153107641
wt	2	34	0	1	0	0.320115313	7159.679021	0
wt	3	0	7609.613372	0.008317756	2935.177736	16370.50017	7609.613372	100
wt	3	3	4612.131431	0.019770123	1927.036547	9279.173367	7609.613372	60.60927416
wt	3	6	2679.839627	0.019966277	1077.116896	6189.458463	7609.613372	35.21650176
wt	3	8	379.2427536	0.045366501	153.9550324	864.5255064	7609.613372	4.983732222
wt	3	10	202.7314231	0.062220302	84.0491451	446.4579024	7609.613372	2.664148797
wt	3	13	161.2810662	0.012731918	71.18275593	329.4502466	7609.613372	2.119438378
wt	3	15	98.67766036	0.019394595	39.72441894	227.4559744	7609.613372	1.296749986
wt	3	17	89.91948568	0.066844231	37.21509462	198.8750523	7609.613372	1.18165643
wt	3	20	42.10656955	0.045194232	17.09650388	95.96357525	7609.613372	0.553333888
wt	3	22	32.88767327	0.019380197	13.23998641	75.80545333	7609.613372	0.432185864
wt	3	24	14.03464873	0.045179912	5.698564692	31.98519147	7609.613372	0.184433138
wt	3	27	7.505529362	0.062083342	3.111681524	16.52803476	7609.613372	0.098632204
wt	3	34	0	1	0	0.200047438	7609.613372	0
