# Supplementary material for: Ageing-associated long non-coding RNA extends lifespan and reduces translation in non-dividing cells
Source: EMBO Rep. 2024 Oct 2;25(11):4921–49. doi: 10.1038/s44319-024-00265-9 (PMC11549352; doi:10.1038/s44319-024-00265-9)
Supplement: Supplementary file 11 — Source data Fig. 5 [file 44319_2024_265_MOESM11_ESM.zip › 5E/Data.csv]

#each sample was run in technical triplicates for each biological replicate. See ReadMe for details
Sample_Name	replicate	Target	CT
nmt1::rpl1901	1	act1	17.30367114
nmt1::rpl1901	1	act1	17.13018608
nmt1::rpl1901	1	act1	17.28569838
nmt1::rpl1901+15uM	1	act1	17.16490361
nmt1::rpl1901+15uM	1	act1	17.31117529
nmt1::rpl1901+15uM	1	act1	17.20313609
nmt1::rpl1901+3uM	1	act1	16.60232354
nmt1::rpl1901+3uM	1	act1	16.81181871
nmt1::rpl1901+3uM	1	act1	16.98249806
wt	1	act1	16.1818807
wt		act1	16.35608201
wt	1	act1	15.98870958
nmt1::rpl1901	1	rpl1901	19.85811592
nmt1::rpl1901	1	rpl1901	19.702501
nmt1::rpl1901	1	rpl1901	19.68340867
nmt1::rpl1901+15uM	1	rpl1901	30.70348613
nmt1::rpl1901+15uM	1	rpl1901	30.99172836
nmt1::rpl1901+15uM	1	rpl1901	30.86664106
nmt1::rpl1901+3uM	1	rpl1901	20.64891581
nmt1::rpl1901+3uM	1	rpl1901	20.5808942
nmt1::rpl1901+3uM	1	rpl1901	20.55772294
wt	1	rpl1901	19.21124501
wt	1	rpl1901	19.64198732
wt	1	rpl1901	19.50193429
nmt1::rpl1901	2	act1	17.71086386
nmt1::rpl1901	2	act1	17.74257427
nmt1::rpl1901	2	act1	18.10192389
nmt1::rpl1901+15uM	2	act1	19.24557208
nmt1::rpl1901+15uM	2	act1	18.85200964
nmt1::rpl1901+15uM	2	act1	18.85361514
nmt1::rpl1901+3uM	2	act1	17.03719633
nmt1::rpl1901+3uM	2	act1	17.26396493
nmt1::rpl1901+3uM	2	act1	16.91947817
wt	2	act1	15.90781198
wt	2	act1	16.05831238
wt	2	act1	15.71539385
nmt1::rpl1901	2	rpl1901	19.76873401
nmt1::rpl1901	2	rpl1901	19.51801157
nmt1::rpl1901	2	rpl1901	19.4819301
nmt1::rpl1901+15uM	2	rpl1901	36.92971629
nmt1::rpl1901+15uM	2	rpl1901	36.81145277
nmt1::rpl1901+15uM	2	rpl1901	36.80122038
nmt1::rpl1901+3uM	2	rpl1901	19.6742032
nmt1::rpl1901+3uM	2	rpl1901	19.50597946
nmt1::rpl1901+3uM	2	rpl1901	19.8650252
wt	2	rpl1901	17.1178594
wt	2	rpl1901	17.22419161
wt	2	rpl1901	17.33165186
nmt1::rpl1901	3	act1	20.70005035
nmt1::rpl1901	3	act1	20.38693971
nmt1::rpl1901	3	act1	20.43286542
nmt1::rpl1901+15uM	3	act1	20.29708636
nmt1::rpl1901+15uM	3	act1	20.35871308
nmt1::rpl1901+15uM	3	act1	20.39304168
nmt1::rpl1901+3uM	3	act1	19.60367114
nmt1::rpl1901+3uM	3	act1	19.41018608
nmt1::rpl1901+3uM	3	act1	19.55569838
wt	3	act1	20.16990361
wt	3	act1	19.91117529
wt	3	act1	19.90313609
nmt1::rpl1901	3	rpl1901	22.11811592
nmt1::rpl1901	3	rpl1901	21.902501
nmt1::rpl1901	3	rpl1901	21.98340867
nmt1::rpl1901+15uM	3	rpl1901	30.60348613
nmt1::rpl1901+15uM	3	rpl1901	30.81172836
nmt1::rpl1901+15uM	3	rpl1901	30.78664106
nmt1::rpl1901+3uM	3	rpl1901	22.45891581
nmt1::rpl1901+3uM	3	rpl1901	22.4808942
nmt1::rpl1901+3uM	3	rpl1901	22.35772294
wt	3	rpl1901	20.34257427
wt	3	rpl1901	20.14557208
wt	3	rpl1901	20.15361514
