# Supplementary material for: Ageing-associated long non-coding RNA extends lifespan and reduces translation in non-dividing cells
Source: EMBO Rep. 2024 Oct 2;25(11):4921–49. doi: 10.1038/s44319-024-00265-9 (PMC11549352; doi:10.1038/s44319-024-00265-9)
Supplement: Supplementary file 12 — Source data Fig. 6 [file 44319_2024_265_MOESM12_ESM.zip]

Archive with 4 entries (3 files):
- 6A-B/
- 6A-B/.DS_Store
- 6A-B/lifespan_aal1.csv
- 6A-B/ReadMe.docx
