# Supplementary material for: Ageing-associated long non-coding RNA extends lifespan and reduces translation in non-dividing cells
Source: EMBO Rep. 2024 Oct 2;25(11):4921–49. doi: 10.1038/s44319-024-00265-9 (PMC11549352; doi:10.1038/s44319-024-00265-9)
Supplement: Supplementary file 12 — Source data Fig. 6 [file 44319_2024_265_MOESM12_ESM.zip › 6A-B/lifespan_aal1.csv]

day	frequency	event(0=death, 1=censored)	genotype
4	0	0	TIGS>UAS-aal1-RU486(uninduced)
7	0	0	TIGS>UAS-aal1-RU486(uninduced)
9	0	0	TIGS>UAS-aal1-RU486(uninduced)
11	0	0	TIGS>UAS-aal1-RU486(uninduced)
14	0	0	TIGS>UAS-aal1-RU486(uninduced)
16	0	0	TIGS>UAS-aal1-RU486(uninduced)
18	1	0	TIGS>UAS-aal1-RU486(uninduced)
21	0	0	TIGS>UAS-aal1-RU486(uninduced)
23	0	0	TIGS>UAS-aal1-RU486(uninduced)
25	0	0	TIGS>UAS-aal1-RU486(uninduced)
28	0	0	TIGS>UAS-aal1-RU486(uninduced)
30	0	0	TIGS>UAS-aal1-RU486(uninduced)
32	0	0	TIGS>UAS-aal1-RU486(uninduced)
35	1	0	TIGS>UAS-aal1-RU486(uninduced)
37	0	0	TIGS>UAS-aal1-RU486(uninduced)
39	0	0	TIGS>UAS-aal1-RU486(uninduced)
42	0	0	TIGS>UAS-aal1-RU486(uninduced)
44	0	0	TIGS>UAS-aal1-RU486(uninduced)
46	0	0	TIGS>UAS-aal1-RU486(uninduced)
49	0	0	TIGS>UAS-aal1-RU486(uninduced)
51	0	0	TIGS>UAS-aal1-RU486(uninduced)
53	3	0	TIGS>UAS-aal1-RU486(uninduced)
56	7	0	TIGS>UAS-aal1-RU486(uninduced)
58	4	0	TIGS>UAS-aal1-RU486(uninduced)
60	7	0	TIGS>UAS-aal1-RU486(uninduced)
63	14	0	TIGS>UAS-aal1-RU486(uninduced)
65	9	0	TIGS>UAS-aal1-RU486(uninduced)
66	0	0	TIGS>UAS-aal1-RU486(uninduced)
67	28	0	TIGS>UAS-aal1-RU486(uninduced)
70	21	0	TIGS>UAS-aal1-RU486(uninduced)
72	3	0	TIGS>UAS-aal1-RU486(uninduced)
74	5	0	TIGS>UAS-aal1-RU486(uninduced)
77	14	0	TIGS>UAS-aal1-RU486(uninduced)
79	5	0	TIGS>UAS-aal1-RU486(uninduced)
81	4	0	TIGS>UAS-aal1-RU486(uninduced)
84	6	0	TIGS>UAS-aal1-RU486(uninduced)
86	5	0	TIGS>UAS-aal1-RU486(uninduced)
88	5	0	TIGS>UAS-aal1-RU486(uninduced)
91	0	0	TIGS>UAS-aal1-RU486(uninduced)
4	0	1	TIGS>UAS-aal1-RU486(uninduced)
7	0	1	TIGS>UAS-aal1-RU486(uninduced)
9	0	1	TIGS>UAS-aal1-RU486(uninduced)
11	0	1	TIGS>UAS-aal1-RU486(uninduced)
14	0	1	TIGS>UAS-aal1-RU486(uninduced)
16	0	1	TIGS>UAS-aal1-RU486(uninduced)
18	0	1	TIGS>UAS-aal1-RU486(uninduced)
21	0	1	TIGS>UAS-aal1-RU486(uninduced)
23	0	1	TIGS>UAS-aal1-RU486(uninduced)
25	0	1	TIGS>UAS-aal1-RU486(uninduced)
28	0	1	TIGS>UAS-aal1-RU486(uninduced)
30	0	1	TIGS>UAS-aal1-RU486(uninduced)
32	0	1	TIGS>UAS-aal1-RU486(uninduced)
35	0	1	TIGS>UAS-aal1-RU486(uninduced)
37	0	1	TIGS>UAS-aal1-RU486(uninduced)
39	0	1	TIGS>UAS-aal1-RU486(uninduced)
42	0	1	TIGS>UAS-aal1-RU486(uninduced)
44	0	1	TIGS>UAS-aal1-RU486(uninduced)
46	0	1	TIGS>UAS-aal1-RU486(uninduced)
49	0	1	TIGS>UAS-aal1-RU486(uninduced)
51	0	1	TIGS>UAS-aal1-RU486(uninduced)
53	0	1	TIGS>UAS-aal1-RU486(uninduced)
56	0	1	TIGS>UAS-aal1-RU486(uninduced)
58	0	1	TIGS>UAS-aal1-RU486(uninduced)
60	0	1	TIGS>UAS-aal1-RU486(uninduced)
63	0	1	TIGS>UAS-aal1-RU486(uninduced)
65	0	1	TIGS>UAS-aal1-RU486(uninduced)
66	0	1	TIGS>UAS-aal1-RU486(uninduced)
67	0	1	TIGS>UAS-aal1-RU486(uninduced)
70	0	1	TIGS>UAS-aal1-RU486(uninduced)
72	0	1	TIGS>UAS-aal1-RU486(uninduced)
74	0	1	TIGS>UAS-aal1-RU486(uninduced)
77	0	1	TIGS>UAS-aal1-RU486(uninduced)
79	0	1	TIGS>UAS-aal1-RU486(uninduced)
81	0	1	TIGS>UAS-aal1-RU486(uninduced)
84	0	1	TIGS>UAS-aal1-RU486(uninduced)
86	0	1	TIGS>UAS-aal1-RU486(uninduced)
88	0	1	TIGS>UAS-aal1-RU486(uninduced)
91	0	1	TIGS>UAS-aal1-RU486(uninduced)
4	0	0	TIGS>UAS-aal1+RU486(induced)
7	0	0	TIGS>UAS-aal1+RU486(induced)
9	0	0	TIGS>UAS-aal1+RU486(induced)
11	0	0	TIGS>UAS-aal1+RU486(induced)
14	0	0	TIGS>UAS-aal1+RU486(induced)
16	0	0	TIGS>UAS-aal1+RU486(induced)
18	0	0	TIGS>UAS-aal1+RU486(induced)
21	0	0	TIGS>UAS-aal1+RU486(induced)
23	0	0	TIGS>UAS-aal1+RU486(induced)
25	0	0	TIGS>UAS-aal1+RU486(induced)
28	0	0	TIGS>UAS-aal1+RU486(induced)
30	0	0	TIGS>UAS-aal1+RU486(induced)
32	0	0	TIGS>UAS-aal1+RU486(induced)
35	0	0	TIGS>UAS-aal1+RU486(induced)
37	0	0	TIGS>UAS-aal1+RU486(induced)
39	0	0	TIGS>UAS-aal1+RU486(induced)
42	0	0	TIGS>UAS-aal1+RU486(induced)
44	0	0	TIGS>UAS-aal1+RU486(induced)
46	0	0	TIGS>UAS-aal1+RU486(induced)
49	0	0	TIGS>UAS-aal1+RU486(induced)
51	0	0	TIGS>UAS-aal1+RU486(induced)
53	0	0	TIGS>UAS-aal1+RU486(induced)
56	0	0	TIGS>UAS-aal1+RU486(induced)
58	2	0	TIGS>UAS-aal1+RU486(induced)
60	2	0	TIGS>UAS-aal1+RU486(induced)
63	10	0	TIGS>UAS-aal1+RU486(induced)
65	5	0	TIGS>UAS-aal1+RU486(induced)
66	0	0	TIGS>UAS-aal1+RU486(induced)
67	8	0	TIGS>UAS-aal1+RU486(induced)
70	9	0	TIGS>UAS-aal1+RU486(induced)
72	29	0	TIGS>UAS-aal1+RU486(induced)
74	18	0	TIGS>UAS-aal1+RU486(induced)
77	12	0	TIGS>UAS-aal1+RU486(induced)
79	27	0	TIGS>UAS-aal1+RU486(induced)
81	10	0	TIGS>UAS-aal1+RU486(induced)
84	9	0	TIGS>UAS-aal1+RU486(induced)
86	2	0	TIGS>UAS-aal1+RU486(induced)
88	0	0	TIGS>UAS-aal1+RU486(induced)
91	1	0	TIGS>UAS-aal1+RU486(induced)
91	0	0	TIGS>UAS-aal1+RU486(induced)
4	0	1	TIGS>UAS-aal1+RU486(induced)
7	0	1	TIGS>UAS-aal1+RU486(induced)
9	0	1	TIGS>UAS-aal1+RU486(induced)
11	0	1	TIGS>UAS-aal1+RU486(induced)
14	0	1	TIGS>UAS-aal1+RU486(induced)
16	0	1	TIGS>UAS-aal1+RU486(induced)
18	0	1	TIGS>UAS-aal1+RU486(induced)
21	0	1	TIGS>UAS-aal1+RU486(induced)
23	0	1	TIGS>UAS-aal1+RU486(induced)
25	0	1	TIGS>UAS-aal1+RU486(induced)
28	0	1	TIGS>UAS-aal1+RU486(induced)
30	0	1	TIGS>UAS-aal1+RU486(induced)
32	0	1	TIGS>UAS-aal1+RU486(induced)
35	0	1	TIGS>UAS-aal1+RU486(induced)
37	0	1	TIGS>UAS-aal1+RU486(induced)
39	0	1	TIGS>UAS-aal1+RU486(induced)
42	0	1	TIGS>UAS-aal1+RU486(induced)
44	0	1	TIGS>UAS-aal1+RU486(induced)
46	0	1	TIGS>UAS-aal1+RU486(induced)
49	0	1	TIGS>UAS-aal1+RU486(induced)
51	0	1	TIGS>UAS-aal1+RU486(induced)
53	0	1	TIGS>UAS-aal1+RU486(induced)
56	0	1	TIGS>UAS-aal1+RU486(induced)
58	0	1	TIGS>UAS-aal1+RU486(induced)
60	0	1	TIGS>UAS-aal1+RU486(induced)
63	0	1	TIGS>UAS-aal1+RU486(induced)
65	0	1	TIGS>UAS-aal1+RU486(induced)
66	0	1	TIGS>UAS-aal1+RU486(induced)
67	0	1	TIGS>UAS-aal1+RU486(induced)
70	0	1	TIGS>UAS-aal1+RU486(induced)
72	0	1	TIGS>UAS-aal1+RU486(induced)
74	0	1	TIGS>UAS-aal1+RU486(induced)
77	0	1	TIGS>UAS-aal1+RU486(induced)
79	0	1	TIGS>UAS-aal1+RU486(induced)
81	0	1	TIGS>UAS-aal1+RU486(induced)
84	0	1	TIGS>UAS-aal1+RU486(induced)
86	0	1	TIGS>UAS-aal1+RU486(induced)
88	0	1	TIGS>UAS-aal1+RU486(induced)
91	0	1	TIGS>UAS-aal1+RU486(induced)
4	2	0	TIGS>-RU486(driver alone control)
7	0	0	TIGS>-RU486(driver alone control)
9	0	0	TIGS>-RU486(driver alone control)
11	1	0	TIGS>-RU486(driver alone control)
14	0	0	TIGS>-RU486(driver alone control)
16	0	0	TIGS>-RU486(driver alone control)
18	0	0	TIGS>-RU486(driver alone control)
21	0	0	TIGS>-RU486(driver alone control)
23	0	0	TIGS>-RU486(driver alone control)
25	0	0	TIGS>-RU486(driver alone control)
28	1	0	TIGS>-RU486(driver alone control)
30	0	0	TIGS>-RU486(driver alone control)
32	0	0	TIGS>-RU486(driver alone control)
35	1	0	TIGS>-RU486(driver alone control)
37	0	0	TIGS>-RU486(driver alone control)
39	1	0	TIGS>-RU486(driver alone control)
42	2	0	TIGS>-RU486(driver alone control)
44	1	0	TIGS>-RU486(driver alone control)
46	2	0	TIGS>-RU486(driver alone control)
49	1	0	TIGS>-RU486(driver alone control)
51	2	0	TIGS>-RU486(driver alone control)
53	4	0	TIGS>-RU486(driver alone control)
56	4	0	TIGS>-RU486(driver alone control)
58	8	0	TIGS>-RU486(driver alone control)
60	11	0	TIGS>-RU486(driver alone control)
63	10	0	TIGS>-RU486(driver alone control)
65	19	0	TIGS>-RU486(driver alone control)
66	0	0	TIGS>-RU486(driver alone control)
67	14	0	TIGS>-RU486(driver alone control)
70	7	0	TIGS>-RU486(driver alone control)
72	5	0	TIGS>-RU486(driver alone control)
74	10	0	TIGS>-RU486(driver alone control)
77	15	0	TIGS>-RU486(driver alone control)
79	2	0	TIGS>-RU486(driver alone control)
81	1	0	TIGS>-RU486(driver alone control)
84	3	0	TIGS>-RU486(driver alone control)
86	0	0	TIGS>-RU486(driver alone control)
88	0	0	TIGS>-RU486(driver alone control)
91	0	0	TIGS>-RU486(driver alone control)
4	1	1	TIGS>-RU486(driver alone control)
7	0	1	TIGS>-RU486(driver alone control)
9	0	1	TIGS>-RU486(driver alone control)
11	0	1	TIGS>-RU486(driver alone control)
14	0	1	TIGS>-RU486(driver alone control)
16	0	1	TIGS>-RU486(driver alone control)
18	0	1	TIGS>-RU486(driver alone control)
21	0	1	TIGS>-RU486(driver alone control)
23	0	1	TIGS>-RU486(driver alone control)
25	0	1	TIGS>-RU486(driver alone control)
28	0	1	TIGS>-RU486(driver alone control)
30	1	1	TIGS>-RU486(driver alone control)
32	0	1	TIGS>-RU486(driver alone control)
35	0	1	TIGS>-RU486(driver alone control)
37	0	1	TIGS>-RU486(driver alone control)
39	1	1	TIGS>-RU486(driver alone control)
42	0	1	TIGS>-RU486(driver alone control)
44	0	1	TIGS>-RU486(driver alone control)
46	0	1	TIGS>-RU486(driver alone control)
49	0	1	TIGS>-RU486(driver alone control)
51	0	1	TIGS>-RU486(driver alone control)
53	1	1	TIGS>-RU486(driver alone control)
56	0	1	TIGS>-RU486(driver alone control)
58	0	1	TIGS>-RU486(driver alone control)
60	0	1	TIGS>-RU486(driver alone control)
63	0	1	TIGS>-RU486(driver alone control)
65	0	1	TIGS>-RU486(driver alone control)
66	0	1	TIGS>-RU486(driver alone control)
67	0	1	TIGS>-RU486(driver alone control)
70	0	1	TIGS>-RU486(driver alone control)
72	0	1	TIGS>-RU486(driver alone control)
74	0	1	TIGS>-RU486(driver alone control)
77	0	1	TIGS>-RU486(driver alone control)
79	0	1	TIGS>-RU486(driver alone control)
81	0	1	TIGS>-RU486(driver alone control)
84	0	1	TIGS>-RU486(driver alone control)
86	0	1	TIGS>-RU486(driver alone control)
88	0	1	TIGS>-RU486(driver alone control)
91	0	1	TIGS>-RU486(driver alone control)
4	0	0	TIGS>+RU486(driver alone control)
7	0	0	TIGS>+RU486(driver alone control)
9	0	0	TIGS>+RU486(driver alone control)
11	0	0	TIGS>+RU486(driver alone control)
14	0	0	TIGS>+RU486(driver alone control)
16	0	0	TIGS>+RU486(driver alone control)
18	0	0	TIGS>+RU486(driver alone control)
21	0	0	TIGS>+RU486(driver alone control)
23	0	0	TIGS>+RU486(driver alone control)
25	0	0	TIGS>+RU486(driver alone control)
28	0	0	TIGS>+RU486(driver alone control)
30	0	0	TIGS>+RU486(driver alone control)
32	1	0	TIGS>+RU486(driver alone control)
35	0	0	TIGS>+RU486(driver alone control)
37	0	0	TIGS>+RU486(driver alone control)
39	0	0	TIGS>+RU486(driver alone control)
42	1	0	TIGS>+RU486(driver alone control)
44	1	0	TIGS>+RU486(driver alone control)
46	2	0	TIGS>+RU486(driver alone control)
49	2	0	TIGS>+RU486(driver alone control)
51	4	0	TIGS>+RU486(driver alone control)
53	5	0	TIGS>+RU486(driver alone control)
56	8	0	TIGS>+RU486(driver alone control)
58	9	0	TIGS>+RU486(driver alone control)
60	9	0	TIGS>+RU486(driver alone control)
63	10	0	TIGS>+RU486(driver alone control)
65	7	0	TIGS>+RU486(driver alone control)
66	0	0	TIGS>+RU486(driver alone control)
67	14	0	TIGS>+RU486(driver alone control)
70	11	0	TIGS>+RU486(driver alone control)
72	11	0	TIGS>+RU486(driver alone control)
74	16	0	TIGS>+RU486(driver alone control)
77	6	0	TIGS>+RU486(driver alone control)
79	4	0	TIGS>+RU486(driver alone control)
81	2	0	TIGS>+RU486(driver alone control)
84	2	0	TIGS>+RU486(driver alone control)
86	4	0	TIGS>+RU486(driver alone control)
88	0	0	TIGS>+RU486(driver alone control)
91	0	0	TIGS>+RU486(driver alone control)
4	1	1	TIGS>+RU486(driver alone control)
7	13	1	TIGS>+RU486(driver alone control)
9	0	1	TIGS>+RU486(driver alone control)
11	0	1	TIGS>+RU486(driver alone control)
14	0	1	TIGS>+RU486(driver alone control)
16	0	1	TIGS>+RU486(driver alone control)
18	0	1	TIGS>+RU486(driver alone control)
21	0	1	TIGS>+RU486(driver alone control)
23	0	1	TIGS>+RU486(driver alone control)
25	0	1	TIGS>+RU486(driver alone control)
28	1	1	TIGS>+RU486(driver alone control)
30	0	1	TIGS>+RU486(driver alone control)
32	0	1	TIGS>+RU486(driver alone control)
35	0	1	TIGS>+RU486(driver alone control)
37	0	1	TIGS>+RU486(driver alone control)
39	0	1	TIGS>+RU486(driver alone control)
42	0	1	TIGS>+RU486(driver alone control)
44	0	1	TIGS>+RU486(driver alone control)
46	0	1	TIGS>+RU486(driver alone control)
49	0	1	TIGS>+RU486(driver alone control)
51	0	1	TIGS>+RU486(driver alone control)
53	0	1	TIGS>+RU486(driver alone control)
56	0	1	TIGS>+RU486(driver alone control)
58	0	1	TIGS>+RU486(driver alone control)
60	0	1	TIGS>+RU486(driver alone control)
63	0	1	TIGS>+RU486(driver alone control)
65	0	1	TIGS>+RU486(driver alone control)
66	0	1	TIGS>+RU486(driver alone control)
67	0	1	TIGS>+RU486(driver alone control)
70	0	1	TIGS>+RU486(driver alone control)
72	0	1	TIGS>+RU486(driver alone control)
74	0	1	TIGS>+RU486(driver alone control)
77	0	1	TIGS>+RU486(driver alone control)
79	0	1	TIGS>+RU486(driver alone control)
81	0	1	TIGS>+RU486(driver alone control)
84	0	1	TIGS>+RU486(driver alone control)
86	0	1	TIGS>+RU486(driver alone control)
88	0	1	TIGS>+RU486(driver alone control)
91	0	1	TIGS>+RU486(driver alone control)
